# Supplementary material for: 2,4-Bis(diphenyl­phosphan­yl)-1,1,2,3,3,4-hexa­phenyl-1,3-diphospha-2,4-dibora­cyclo­butane tetra­hydro­furan sesqui­solvate
Source: Acta Crystallogr Sect E Struct Rep Online. 2012 Mar 21;68(Pt 4):o1125. doi: 10.1107/S1600536812011361 (PMC3344071; doi:10.1107/S1600536812011361)
Supplement: Supplementary file 1 [file e-68-o1125-sup1.cif]

##############################################################################
#                                                                            #
# This CIF contains the data in a paper accepted for publication in          #
# Acta Crystallographica Section E. It conforms to the requirements of       #
# Notes for Authors for Acta Crystallographica Section E, and has been       #
# peer reviewed under the auspices of the IUCr Commission on Journals.       #
#                                                                            #
# Full details of the Crystallographic Information File format               #
# are given in the paper "The Crystallographic Information File (CIF):       #
# a New Standard Archive File for Crystallography" by S. R. Hall, F. H.      #
# Allen and I. D. Brown [Acta Cryst. (1991), A47, 655-685].                  #
#                                                                            #
# The current version of the core CIF dictionary is obtainable from          #
# ftp://ftp.iucr.org/pub/cif_core.dic.                                       #
#                                                                            #
# Software is freely available for graphical display of the structure(s)     #
# in this CIF. For information consult the CIF software page                 #
# http://www.iucr.org/resources/cif/software.                                #
#                                                                            #
# This file may be used for bona fide research purposes within the           #
# scientific community so long as proper attribution is given to the journal # 
# article from which it was obtained.                                        #
#                                                                            #
##############################################################################
data_I
_audit_creation_method     SHELXL-97
_chemical_name_systematic
;
2,4-Bis(diphenylphosphanyl)-1,1,2,3,3,4-hexaphenyl-
1,3-diphospha-2,4-diboracyclobutane tetrahydrofuran sesquisolvate
;
_chemical_name_common     ?
_chemical_formula_moiety     'C60 H50 B2 P4, 1.5(C4 H8 O)'
_chemical_formula_sum     'C66 H62 B2 O1.5 P4'
_chemical_formula_iupac     'C60 H50 B2 P4, 1.5C4 H8 O'
_chemical_formula_weight     1024.66
_chemical_melting_point     ?
_symmetry_cell_setting     orthorhombic
_symmetry_space_group_name_H-M     'P b c a'
_space_group_name_Hall     '-P 2ac 2ab'
loop_
    _symmetry_equiv_pos_as_xyz
    'x, y, z'
    '-x+1/2, -y, z+1/2'
    '-x, y+1/2, -z+1/2'
    'x+1/2, -y+1/2, -z'
    '-x, -y, -z'
    'x-1/2, y, -z-1/2'
    'x, -y-1/2, z-1/2'
    '-x-1/2, y-1/2, z'
_cell_length_a     19.2421(4)
_cell_length_b     11.6938(2)
_cell_length_c     24.9769(5)
_cell_angle_alpha     90.00
_cell_angle_beta     90.00
_cell_angle_gamma     90.00
_cell_volume     5620.13(19)
_cell_formula_units_Z     4
_cell_measurement_reflns_used     6569
_cell_measurement_theta_min     1.62
_cell_measurement_theta_max     28.02
_cell_measurement_temperature     150(2)
_exptl_crystal_description     prism
_exptl_crystal_colour     colourless
_exptl_crystal_size_max     0.35
_exptl_crystal_size_mid     0.28
_exptl_crystal_size_min     0.20
_exptl_crystal_density_diffrn     1.211
_exptl_crystal_density_meas     ?
_exptl_crystal_density_method     'not measured'
_exptl_crystal_F_000     2160
_exptl_absorpt_coefficient_mu     0.178
_exptl_absorpt_correction_type     numerical
_exptl_absorpt_process_details     '(X-SHAPE and X-RED32; Stoe & Cie, 2005)'
_exptl_absorpt_correction_T_min     0.9267
_exptl_absorpt_correction_T_max     0.9857
_exptl_special_details     ?
_diffrn_ambient_temperature     150(2)
_diffrn_radiation_type     MoK\a
_diffrn_radiation_wavelength     0.71073
_diffrn_radiation_source     'fine-focus sealed tube'
_diffrn_radiation_monochromator     graphite
_diffrn_measurement_device_type     'Stoe IPDS II'
_diffrn_measurement_method     '\w'
_diffrn_detector_area_resol_mean     ?
_diffrn_reflns_number     91233
_diffrn_reflns_av_R_equivalents     0.0721
_diffrn_reflns_av_sigmaI/netI     0.0622
_diffrn_reflns_theta_min     2.20
_diffrn_reflns_theta_max     27.95
_diffrn_reflns_theta_full     27.95
_diffrn_measured_fraction_theta_max     0.993
_diffrn_measured_fraction_theta_full     0.993
_diffrn_reflns_limit_h_min     -25
_diffrn_reflns_limit_h_max     25
_diffrn_reflns_limit_k_min     -15
_diffrn_reflns_limit_k_max     15
_diffrn_reflns_limit_l_min     -32
_diffrn_reflns_limit_l_max     32
_diffrn_standards_number     ?
_diffrn_standards_interval_count     ?
_diffrn_standards_interval_time     ?
_diffrn_standards_decay_%     ?
_refine_special_details
;
Refinement of <i>F</i>^2^ against ALL reflections. The weighted <i>R</i>-factor
<i>wR</i> and goodness of fit <i>S</i> are based on <i>F</i>^2^, conventional
<i>R</i>-factors <i>R</i> are based on <i>F</i>, with <i>F</i> set to zero for
negative <i>F</i>^2^. The threshold expression of <i>F</i>^2^ >
\s(<i>F</i>^2^) is used only for calculating <i>R</i>-factors(gt) <i>etc</i>.
and is not relevant to the choice of reflections for refinement.
<i>R</i>-factors based on <i>F</i>^2^ are statistically about twice as large
as those based on <i>F</i>, and <i>R</i>- factors based on ALL data will be
even larger.
;
_reflns_number_total     6705
_reflns_number_gt     4392
_reflns_threshold_expression     I>2\s(I)
_refine_ls_structure_factor_coef     Fsqd
_refine_ls_matrix_type     full
_refine_ls_R_factor_all     0.0732
_refine_ls_R_factor_gt     0.0412
_refine_ls_wR_factor_gt     0.0895
_refine_ls_wR_factor_ref     0.0958
_refine_ls_goodness_of_fit_ref     0.867
_refine_ls_restrained_S_all     0.867
_refine_ls_number_reflns     6705
_refine_ls_number_parameters     343
_refine_ls_number_restraints     9
_refine_ls_hydrogen_treatment     constr
_refine_ls_weighting_scheme     calc
_refine_ls_weighting_details
           'calc w=1/[\s^2^(Fo^2^)+(0.0536P)^2^+0.00P] where P=(Fo^2^+2Fc^2^)/3'
_atom_sites_solution_hydrogens     geom
_atom_sites_solution_primary     direct
_atom_sites_solution_secondary     difmap
_refine_ls_shift/su_max     0.002
_refine_ls_shift/su_mean     0.000
_refine_diff_density_max     0.643
_refine_diff_density_min     -0.289
_refine_ls_extinction_method     none
_refine_ls_extinction_coef     ?
loop_
    _atom_type_symbol
    _atom_type_description
    _atom_type_scat_dispersion_real
    _atom_type_scat_dispersion_imag
    _atom_type_scat_source
    'C' 'C' 0.0033 0.0016
                         'International Tables Vol C Tables 4.2.6.8 and 6.1.1.4'
    'H' 'H' 0.0000 0.0000
                         'International Tables Vol C Tables 4.2.6.8 and 6.1.1.4'
    'B' 'B' 0.0013 0.0007
                         'International Tables Vol C Tables 4.2.6.8 and 6.1.1.4'
    'P' 'P' 0.1023 0.0942
                         'International Tables Vol C Tables 4.2.6.8 and 6.1.1.4'
    'O' 'O' 0.0106 0.0060
                         'International Tables Vol C Tables 4.2.6.8 and 6.1.1.4'
_computing_data_collection     'X-AREA (Stoe & Cie, 2005)'
_computing_cell_refinement     'X-AREA (Stoe & Cie, 2005)'
_computing_data_reduction     'X-AREA (Stoe & Cie, 2005)'
_computing_structure_solution     'SHELXS97 (Sheldrick, 2008)'
_computing_structure_refinement     'SHELXL97 (Sheldrick, 2008)'
_computing_molecular_graphics     'XP in SHELXTL (Sheldrick, 2008)'
_computing_publication_material     'SHELXTL (Sheldrick, 2008)'
loop_
    _atom_site_type_symbol
    _atom_site_label
    _atom_site_fract_x
    _atom_site_fract_y
    _atom_site_fract_z
    _atom_site_U_iso_or_equiv
    _atom_site_adp_type
    _atom_site_calc_flag
    _atom_site_refinement_flags
    _atom_site_occupancy
    _atom_site_symmetry_multiplicity
    _atom_site_disorder_assembly
    _atom_site_disorder_group
    O O1A 0.1872(2) 0.6123(6) 0.2276(2) 0.061(2) Uiso d PD 0.341(9) 1 A 1
    O O1B 0.1940(2) 0.5614(5) 0.24577(17) 0.0613(19) Uiso d PD 0.409(9) 1 A 2
    C C31 0.2198(2) 0.5279(4) 0.1944(2) 0.0981(17) Uani d PD 0.75 1 . .
    H H31A 0.1909 0.5086 0.1629 0.118 Uiso calc PR 0.341(9) 1 A 1
    H H31B 0.2305 0.4572 0.2147 0.118 Uiso calc PR 0.341(9) 1 A 1
    H H31C 0.1834 0.5419 0.1672 0.118 Uiso calc PR 0.409(9) 1 A 2
    H H31D 0.2297 0.4448 0.1948 0.118 Uiso calc PR 0.409(9) 1 A 2
    C C32 0.2832(2) 0.5897(4) 0.17909(16) 0.0913(16) Uani d PD 0.75 1 A .
    H H32A 0.2749 0.6378 0.1471 0.110 Uiso calc PR 0.75 1 . .
    H H32B 0.3214 0.5356 0.1711 0.110 Uiso calc PR 0.75 1 . .
    C C33 0.3004(2) 0.6610(4) 0.22580(13) 0.0766(13) Uani d PD 0.75 1 . .
    H H33A 0.3059 0.7420 0.2151 0.092 Uiso calc PR 0.75 1 A .
    H H33B 0.3441 0.6346 0.2427 0.092 Uiso calc PR 0.75 1 . .
    C C34 0.24158(17) 0.6479(4) 0.26295(13) 0.0627(10) Uani d PD 0.75 1 A .
    H H34A 0.2513 0.5891 0.2905 0.075 Uiso calc PR 0.341(9) 1 A 1
    H H34B 0.2301 0.7211 0.2808 0.075 Uiso calc PR 0.341(9) 1 A 1
    H H34C 0.2595 0.6279 0.2989 0.075 Uiso calc PR 0.409(9) 1 A 2
    H H34D 0.2167 0.7217 0.2659 0.075 Uiso calc PR 0.409(9) 1 A 2
    C C1 1.06155(9) -0.01162(16) 0.34268(7) 0.0246(4) Uani d . 1 1 . .
    C C2 1.00019(10) 0.02724(18) 0.31988(7) 0.0307(4) Uani d . 1 1 . .
    H H2 0.9719 0.0795 0.3392 0.037 Uiso calc R 1 1 . .
    C C3 0.97947(11) -0.00883(19) 0.26950(8) 0.0364(5) Uani d . 1 1 . .
    H H3 0.9371 0.0185 0.2547 0.044 Uiso calc R 1 1 . .
    C C4 1.01996(11) -0.0841(2) 0.24080(8) 0.0369(5) Uani d . 1 1 . .
    H H4 1.0057 -0.1089 0.2063 0.044 Uiso calc R 1 1 . .
    C C5 1.08146(11) -0.12344(19) 0.26268(8) 0.0369(5) Uani d . 1 1 . .
    H H5 1.1099 -0.1749 0.2430 0.044 Uiso calc R 1 1 . .
    C C6 1.10164(10) -0.08786(17) 0.31321(7) 0.0308(4) Uani d . 1 1 . .
    H H6 1.1437 -0.1161 0.3280 0.037 Uiso calc R 1 1 . .
    C C7 1.13848(10) 0.16430(16) 0.39173(7) 0.0257(4) Uani d . 1 1 . .
    C C8 1.20183(10) 0.18941(18) 0.41622(7) 0.0299(4) Uani d . 1 1 . .
    H H8 1.2214 0.1365 0.4408 0.036 Uiso calc R 1 1 . .
    C C9 1.23674(11) 0.29054(19) 0.40521(9) 0.0376(5) Uani d . 1 1 . .
    H H9 1.2794 0.3070 0.4228 0.045 Uiso calc R 1 1 . .
    C C10 1.20972(12) 0.36709(19) 0.36884(9) 0.0414(5) Uani d . 1 1 . .
    H H10 1.2332 0.4369 0.3617 0.050 Uiso calc R 1 1 . .
    C C11 1.14820(11) 0.34169(18) 0.34279(9) 0.0383(5) Uani d . 1 1 . .
    H H11 1.1302 0.3933 0.3169 0.046 Uiso calc R 1 1 . .
    C C12 1.11277(10) 0.24195(18) 0.35416(8) 0.0319(4) Uani d . 1 1 . .
    H H12 1.0704 0.2259 0.3362 0.038 Uiso calc R 1 1 . .
    C C13 0.98211(9) 0.19751(16) 0.43708(7) 0.0240(4) Uani d . 1 1 . .
    C C14 1.01833(11) 0.29722(16) 0.45140(7) 0.0304(4) Uani d . 1 1 . .
    H H14 1.0579 0.2909 0.4740 0.036 Uiso calc R 1 1 . .
    C C15 0.99832(12) 0.40388(18) 0.43376(9) 0.0390(5) Uani d . 1 1 . .
    H H15 1.0236 0.4696 0.4448 0.047 Uiso calc R 1 1 . .
    C C16 0.94210(12) 0.41587(19) 0.40029(9) 0.0427(6) Uani d . 1 1 . .
    H H16 0.9291 0.4892 0.3874 0.051 Uiso calc R 1 1 . .
    C C17 0.90491(12) 0.32050(19) 0.38570(8) 0.0382(5) Uani d . 1 1 . .
    H H17 0.8659 0.3282 0.3627 0.046 Uiso calc R 1 1 . .
    C C18 0.92386(10) 0.21293(17) 0.40430(7) 0.0280(4) Uani d . 1 1 . .
    H H18 0.8967 0.1484 0.3946 0.034 Uiso calc R 1 1 . .
    C C19 0.86269(9) -0.06475(16) 0.46070(6) 0.0237(4) Uani d . 1 1 . .
    C C20 0.82663(9) 0.03413(16) 0.47541(7) 0.0263(4) Uani d . 1 1 . .
    H H20 0.8517 0.1014 0.4844 0.032 Uiso calc R 1 1 . .
    C C21 0.75461(10) 0.03493(18) 0.47697(8) 0.0314(4) Uani d . 1 1 . .
    H H21 0.7306 0.1022 0.4876 0.038 Uiso calc R 1 1 . .
    C C22 0.71758(10) -0.06199(19) 0.46314(8) 0.0344(4) Uani d . 1 1 . .
    H H22 0.6682 -0.0612 0.4639 0.041 Uiso calc R 1 1 . .
    C C23 0.75253(10) -0.15974(18) 0.44826(8) 0.0328(4) Uani d . 1 1 . .
    H H23 0.7271 -0.2259 0.4381 0.039 Uiso calc R 1 1 . .
    C C24 0.82462(10) -0.16246(17) 0.44795(7) 0.0280(4) Uani d . 1 1 . .
    H H24 0.8482 -0.2313 0.4390 0.034 Uiso calc R 1 1 . .
    C C25 0.98791(10) -0.18291(16) 0.42454(7) 0.0243(4) Uani d . 1 1 . .
    C C26 0.95519(11) -0.21012(17) 0.37607(7) 0.0295(4) Uani d . 1 1 . .
    H H26 0.9138 -0.1714 0.3660 0.035 Uiso calc R 1 1 . .
    C C27 0.98292(11) -0.29323(18) 0.34282(8) 0.0359(5) Uani d . 1 1 . .
    H H27 0.9600 -0.3124 0.3104 0.043 Uiso calc R 1 1 . .
    C C28 1.04372(12) -0.34830(17) 0.35668(8) 0.0385(5) Uani d . 1 1 . .
    H H28 1.0624 -0.4054 0.3338 0.046 Uiso calc R 1 1 . .
    C C29 1.07740(11) -0.32094(17) 0.40355(8) 0.0337(5) Uani d . 1 1 . .
    H H29 1.1197 -0.3581 0.4126 0.040 Uiso calc R 1 1 . .
    C C30 1.04967(10) -0.23923(16) 0.43754(7) 0.0268(4) Uani d . 1 1 . .
    H H30 1.0729 -0.2213 0.4700 0.032 Uiso calc R 1 1 . .
    B B1 1.01311(10) 0.07717(18) 0.45461(7) 0.0212(4) Uani d . 1 1 . .
    P P1 1.09614(2) 0.02764(4) 0.409099(17) 0.02250(11) Uani d . 1 1 . .
    P P2 0.95699(2) -0.06707(4) 0.467327(17) 0.02053(10) Uani d . 1 1 . .
loop_
    _atom_site_aniso_label
    _atom_site_aniso_U_11
    _atom_site_aniso_U_22
    _atom_site_aniso_U_33
    _atom_site_aniso_U_12
    _atom_site_aniso_U_13
    _atom_site_aniso_U_23
    C31 0.079(3) 0.089(4) 0.126(4) -0.017(3) -0.022(3) -0.053(3)
    C32 0.098(4) 0.128(4) 0.048(2) -0.003(3) 0.015(2) -0.035(3)
    C33 0.081(3) 0.080(3) 0.069(3) -0.027(2) 0.015(2) -0.019(2)
    C34 0.048(2) 0.089(3) 0.0510(19) -0.013(2) 0.0032(16) -0.0253(19)
    C1 0.0280(9) 0.0259(10) 0.0200(8) -0.0036(8) 0.0021(7) 0.0005(7)
    C2 0.0311(10) 0.0355(11) 0.0256(9) 0.0051(9) -0.0015(8) -0.0013(8)
    C3 0.0369(11) 0.0464(13) 0.0260(9) 0.0042(10) -0.0062(8) 0.0006(9)
    C4 0.0420(12) 0.0480(13) 0.0207(9) -0.0042(10) -0.0003(8) -0.0058(9)
    C5 0.0399(12) 0.0422(13) 0.0285(10) 0.0029(10) 0.0061(8) -0.0082(9)
    C6 0.0287(10) 0.0343(11) 0.0294(9) 0.0007(9) 0.0010(8) -0.0022(8)
    C7 0.0261(9) 0.0268(10) 0.0243(9) -0.0006(8) 0.0043(7) -0.0015(7)
    C8 0.0293(10) 0.0337(11) 0.0267(9) -0.0032(8) 0.0019(8) 0.0003(8)
    C9 0.0321(11) 0.0420(12) 0.0387(11) -0.0092(9) 0.0044(9) -0.0064(10)
    C10 0.0395(12) 0.0311(12) 0.0535(13) -0.0086(10) 0.0155(10) 0.0006(10)
    C11 0.0370(12) 0.0322(12) 0.0458(12) 0.0028(9) 0.0100(10) 0.0113(9)
    C12 0.0271(10) 0.0330(11) 0.0355(10) -0.0004(8) 0.0028(8) 0.0068(9)
    C13 0.0284(9) 0.0237(9) 0.0199(8) 0.0006(8) 0.0053(7) 0.0009(7)
    C14 0.0389(11) 0.0246(10) 0.0276(9) -0.0031(9) 0.0080(8) 0.0011(8)
    C15 0.0532(13) 0.0237(11) 0.0401(11) -0.0005(10) 0.0192(10) 0.0018(9)
    C16 0.0525(13) 0.0302(12) 0.0455(12) 0.0149(10) 0.0232(10) 0.0159(10)
    C17 0.0359(11) 0.0462(13) 0.0324(10) 0.0167(10) 0.0111(9) 0.0150(9)
    C18 0.0290(10) 0.0321(10) 0.0229(8) 0.0056(8) 0.0054(7) 0.0043(8)
    C19 0.0248(8) 0.0265(9) 0.0198(8) -0.0023(8) -0.0019(7) 0.0022(7)
    C20 0.0278(9) 0.0252(10) 0.0257(8) -0.0013(8) -0.0036(7) 0.0019(7)
    C21 0.0294(10) 0.0317(11) 0.0331(10) 0.0033(8) -0.0045(8) 0.0013(8)
    C22 0.0230(9) 0.0424(12) 0.0379(10) -0.0015(9) -0.0057(8) 0.0018(9)
    C23 0.0290(10) 0.0330(11) 0.0363(10) -0.0093(9) -0.0073(8) 0.0008(9)
    C24 0.0289(10) 0.0267(10) 0.0285(9) -0.0021(8) -0.0035(8) 0.0012(8)
    C25 0.0300(10) 0.0207(9) 0.0221(8) -0.0051(8) 0.0038(7) -0.0002(7)
    C26 0.0335(10) 0.0294(10) 0.0255(9) -0.0058(9) 0.0008(8) -0.0008(7)
    C27 0.0471(13) 0.0333(11) 0.0271(9) -0.0123(10) 0.0023(9) -0.0075(8)
    C28 0.0524(13) 0.0265(11) 0.0367(11) -0.0033(10) 0.0130(10) -0.0102(9)
    C29 0.0394(11) 0.0244(10) 0.0375(11) 0.0005(8) 0.0080(9) 0.0003(8)
    C30 0.0306(10) 0.0236(10) 0.0263(9) -0.0034(8) 0.0037(8) 0.0015(7)
    B1 0.0235(9) 0.0220(10) 0.0182(9) -0.0021(8) -0.0006(7) 0.0005(7)
    P1 0.0239(2) 0.0231(2) 0.0206(2) 0.0002(2) -0.00034(18) 0.00079(18)
    P2 0.0229(2) 0.0195(2) 0.01925(19) -0.00212(19) -0.00134(18) -0.00060(17)
_geom_special_details
;
All s.u.'s (except the s.u. in the dihedral angle between two l.s. planes)
are estimated using the full covariance matrix. The cell s.u.'s are taken
into account individually in the estimation of s.u.'s in distances, angles
and torsion angles; correlations between s.u.'s in cell parameters are only
used when they are defined by crystal symmetry. An approximate (isotropic)
treatment of cell s.u.'s is used for estimating s.u.'s involving l.s.
planes.
;
loop_
    _geom_bond_atom_site_label_1
    _geom_bond_atom_site_label_2
    _geom_bond_site_symmetry_2
    _geom_bond_distance
    _geom_bond_publ_flag
    O1A C34 . 1.431(3) ?
    O1A C31 . 1.433(4) ?
    O1B C34 . 1.429(3) ?
    O1B C31 . 1.430(4) ?
    C31 C32 . 1.470(3) ?
    C31 H31A . 0.9900 ?
    C31 H31B . 0.9900 ?
    C31 H31C . 0.9900 ?
    C31 H31D . 0.9900 ?
    C32 C33 . 1.471(3) ?
    C32 H32A . 0.9900 ?
    C32 H32B . 0.9900 ?
    C33 C34 . 1.472(3) ?
    C33 H33A . 0.9900 ?
    C33 H33B . 0.9900 ?
    C34 H34A . 0.9900 ?
    C34 H34B . 0.9900 ?
    C34 H34C . 0.9900 ?
    C34 H34D . 0.9900 ?
    C1 C2 . 1.387(3) ?
    C1 C6 . 1.390(3) ?
    C1 P1 . 1.8455(18) ?
    C2 C3 . 1.386(3) ?
    C2 H2 . 0.9500 ?
    C3 C4 . 1.377(3) ?
    C3 H3 . 0.9500 ?
    C4 C5 . 1.382(3) ?
    C4 H4 . 0.9500 ?
    C5 C6 . 1.385(3) ?
    C5 H5 . 0.9500 ?
    C6 H6 . 0.9500 ?
    C7 C8 . 1.395(3) ?
    C7 C12 . 1.396(3) ?
    C7 P1 . 1.8454(19) ?
    C8 C9 . 1.388(3) ?
    C8 H8 . 0.9500 ?
    C9 C10 . 1.377(3) ?
    C9 H9 . 0.9500 ?
    C10 C11 . 1.383(3) ?
    C10 H10 . 0.9500 ?
    C11 C12 . 1.381(3) ?
    C11 H11 . 0.9500 ?
    C12 H12 . 0.9500 ?
    C13 C18 . 1.400(3) ?
    C13 C14 . 1.405(3) ?
    C13 B1 . 1.590(3) ?
    C14 C15 . 1.378(3) ?
    C14 H14 . 0.9500 ?
    C15 C16 . 1.374(3) ?
    C15 H15 . 0.9500 ?
    C16 C17 . 1.374(3) ?
    C16 H16 . 0.9500 ?
    C17 C18 . 1.390(3) ?
    C17 H17 . 0.9500 ?
    C18 H18 . 0.9500 ?
    C19 C24 . 1.394(3) ?
    C19 C20 . 1.398(3) ?
    C19 P2 . 1.8222(18) ?
    C20 C21 . 1.386(3) ?
    C20 H20 . 0.9500 ?
    C21 C22 . 1.383(3) ?
    C21 H21 . 0.9500 ?
    C22 C23 . 1.377(3) ?
    C22 H22 . 0.9500 ?
    C23 C24 . 1.388(3) ?
    C23 H23 . 0.9500 ?
    C24 H24 . 0.9500 ?
    C25 C30 . 1.397(3) ?
    C25 C26 . 1.401(2) ?
    C25 P2 . 1.8251(19) ?
    C26 C27 . 1.385(3) ?
    C26 H26 . 0.9500 ?
    C27 C28 . 1.380(3) ?
    C27 H27 . 0.9500 ?
    C28 C29 . 1.376(3) ?
    C28 H28 . 0.9500 ?
    C29 C30 . 1.385(3) ?
    C29 H29 . 0.9500 ?
    C30 H30 . 0.9500 ?
    B1 P2 . 2.028(2) ?
    B1 P2 5_756 2.0361(18) ?
    B1 P1 . 2.045(2) ?
    P2 B1 5_756 2.0363(18) ?
loop_
    _geom_angle_atom_site_label_1
    _geom_angle_atom_site_label_2
    _geom_angle_atom_site_label_3
    _geom_angle_site_symmetry_1
    _geom_angle_site_symmetry_3
    _geom_angle
    _geom_angle_publ_flag
    C34 O1A C31 . . 103.7(3) ?
    C34 O1B C31 . . 104.0(3) ?
    O1B C31 C32 . . 112.7(3) ?
    O1A C31 C32 . . 100.1(4) ?
    O1B C31 H31A . . 125.6 ?
    O1A C31 H31A . . 111.8 ?
    C32 C31 H31A . . 111.8 ?
    O1B C31 H31B . . 81.0 ?
    O1A C31 H31B . . 111.8 ?
    C32 C31 H31B . . 111.8 ?
    H31A C31 H31B . . 109.5 ?
    O1B C31 H31C . . 109.0 ?
    O1A C31 H31C . . 88.5 ?
    C32 C31 H31C . . 109.0 ?
    H31B C31 H31C . . 129.5 ?
    O1B C31 H31D . . 109.0 ?
    O1A C31 H31D . . 138.9 ?
    C32 C31 H31D . . 109.0 ?
    H31A C31 H31D . . 83.9 ?
    H31C C31 H31D . . 107.8 ?
    C31 C32 C33 . . 105.0(3) ?
    C31 C32 H32A . . 110.8 ?
    C33 C32 H32A . . 110.8 ?
    C31 C32 H32B . . 110.8 ?
    C33 C32 H32B . . 110.8 ?
    H32A C32 H32B . . 108.8 ?
    C32 C33 C34 . . 105.6(3) ?
    C32 C33 H33A . . 110.6 ?
    C34 C33 H33A . . 110.6 ?
    C32 C33 H33B . . 110.6 ?
    C34 C33 H33B . . 110.6 ?
    H33A C33 H33B . . 108.8 ?
    O1B C34 C33 . . 112.1(3) ?
    O1A C34 C33 . . 101.7(3) ?
    O1B C34 H34A . . 80.7 ?
    O1A C34 H34A . . 111.4 ?
    C33 C34 H34A . . 111.4 ?
    O1B C34 H34B . . 127.1 ?
    O1A C34 H34B . . 111.4 ?
    C33 C34 H34B . . 111.4 ?
    H34A C34 H34B . . 109.3 ?
    O1B C34 H34C . . 109.2 ?
    O1A C34 H34C . . 138.2 ?
    C33 C34 H34C . . 109.2 ?
    H34B C34 H34C . . 82.8 ?
    O1B C34 H34D . . 109.2 ?
    O1A C34 H34D . . 86.8 ?
    C33 C34 H34D . . 109.2 ?
    H34A C34 H34D . . 130.1 ?
    H34C C34 H34D . . 107.9 ?
    C2 C1 C6 . . 117.71(17) ?
    C2 C1 P1 . . 126.48(14) ?
    C6 C1 P1 . . 115.81(14) ?
    C3 C2 C1 . . 121.20(19) ?
    C3 C2 H2 . . 119.4 ?
    C1 C2 H2 . . 119.4 ?
    C4 C3 C2 . . 120.30(19) ?
    C4 C3 H3 . . 119.9 ?
    C2 C3 H3 . . 119.9 ?
    C3 C4 C5 . . 119.42(18) ?
    C3 C4 H4 . . 120.3 ?
    C5 C4 H4 . . 120.3 ?
    C4 C5 C6 . . 120.05(19) ?
    C4 C5 H5 . . 120.0 ?
    C6 C5 H5 . . 120.0 ?
    C5 C6 C1 . . 121.32(19) ?
    C5 C6 H6 . . 119.3 ?
    C1 C6 H6 . . 119.3 ?
    C8 C7 C12 . . 117.86(18) ?
    C8 C7 P1 . . 117.71(14) ?
    C12 C7 P1 . . 124.38(15) ?
    C9 C8 C7 . . 121.03(19) ?
    C9 C8 H8 . . 119.5 ?
    C7 C8 H8 . . 119.5 ?
    C10 C9 C8 . . 120.13(19) ?
    C10 C9 H9 . . 119.9 ?
    C8 C9 H9 . . 119.9 ?
    C9 C10 C11 . . 119.6(2) ?
    C9 C10 H10 . . 120.2 ?
    C11 C10 H10 . . 120.2 ?
    C12 C11 C10 . . 120.5(2) ?
    C12 C11 H11 . . 119.8 ?
    C10 C11 H11 . . 119.8 ?
    C11 C12 C7 . . 120.84(19) ?
    C11 C12 H12 . . 119.6 ?
    C7 C12 H12 . . 119.6 ?
    C18 C13 C14 . . 116.06(17) ?
    C18 C13 B1 . . 125.14(17) ?
    C14 C13 B1 . . 118.58(16) ?
    C15 C14 C13 . . 122.1(2) ?
    C15 C14 H14 . . 119.0 ?
    C13 C14 H14 . . 119.0 ?
    C16 C15 C14 . . 120.5(2) ?
    C16 C15 H15 . . 119.8 ?
    C14 C15 H15 . . 119.8 ?
    C15 C16 C17 . . 119.23(19) ?
    C15 C16 H16 . . 120.4 ?
    C17 C16 H16 . . 120.4 ?
    C16 C17 C18 . . 120.6(2) ?
    C16 C17 H17 . . 119.7 ?
    C18 C17 H17 . . 119.7 ?
    C17 C18 C13 . . 121.5(2) ?
    C17 C18 H18 . . 119.3 ?
    C13 C18 H18 . . 119.3 ?
    C24 C19 C20 . . 118.51(16) ?
    C24 C19 P2 . . 122.12(14) ?
    C20 C19 P2 . . 118.87(14) ?
    C21 C20 C19 . . 120.61(18) ?
    C21 C20 H20 . . 119.7 ?
    C19 C20 H20 . . 119.7 ?
    C22 C21 C20 . . 120.17(19) ?
    C22 C21 H21 . . 119.9 ?
    C20 C21 H21 . . 119.9 ?
    C23 C22 C21 . . 119.75(18) ?
    C23 C22 H22 . . 120.1 ?
    C21 C22 H22 . . 120.1 ?
    C22 C23 C24 . . 120.57(18) ?
    C22 C23 H23 . . 119.7 ?
    C24 C23 H23 . . 119.7 ?
    C23 C24 C19 . . 120.35(18) ?
    C23 C24 H24 . . 119.8 ?
    C19 C24 H24 . . 119.8 ?
    C30 C25 C26 . . 118.43(17) ?
    C30 C25 P2 . . 119.41(13) ?
    C26 C25 P2 . . 121.88(15) ?
    C27 C26 C25 . . 120.28(19) ?
    C27 C26 H26 . . 119.9 ?
    C25 C26 H26 . . 119.9 ?
    C28 C27 C26 . . 120.24(19) ?
    C28 C27 H27 . . 119.9 ?
    C26 C27 H27 . . 119.9 ?
    C29 C28 C27 . . 120.29(19) ?
    C29 C28 H28 . . 119.9 ?
    C27 C28 H28 . . 119.9 ?
    C28 C29 C30 . . 120.0(2) ?
    C28 C29 H29 . . 120.0 ?
    C30 C29 H29 . . 120.0 ?
    C29 C30 C25 . . 120.69(18) ?
    C29 C30 H30 . . 119.7 ?
    C25 C30 H30 . . 119.7 ?
    C13 B1 P2 . . 125.41(13) ?
    C13 B1 P2 . 5_756 114.90(12) ?
    P2 B1 P2 . 5_756 87.27(8) ?
    C13 B1 P1 . . 113.00(12) ?
    P2 B1 P1 . . 105.52(9) ?
    P2 B1 P1 5_756 . 107.17(9) ?
    C7 P1 C1 . . 99.40(8) ?
    C7 P1 B1 . . 103.32(8) ?
    C1 P1 B1 . . 106.76(8) ?
    C19 P2 C25 . . 106.41(9) ?
    C19 P2 B1 . . 120.25(8) ?
    C25 P2 B1 . . 110.61(8) ?
    C19 P2 B1 . 5_756 111.67(8) ?
    C25 P2 B1 . 5_756 115.19(8) ?
    B1 P2 B1 . 5_756 92.73(8) ?
data_global
_journal_date_recd_electronic     2012-03-05
_journal_date_accepted     2012-03-15
_journal_name_full     'Acta Crystallographica, Section E'
_journal_year     2012
_journal_volume     68
_journal_issue      4
_journal_page_first     o1125
_journal_page_last     o1125
_journal_paper_category     QO
_journal_paper_doi     10.1107/S1600536812011361
_journal_coeditor_code     YK2048
_publ_contact_author_name     'Normen Peulecke'
_publ_contact_author_address
;
Leibniz-Institut f\"ur Katalyse e. V. an der Universit\"at Rostock
Albert-Einstein-Strasse 29a
18059 Rostock
Germany
;
_publ_contact_author_email     'normen.peulecke@catalysis.de'
_publ_contact_author_fax     '0049381128151161'
_publ_contact_author_phone     '00493811281161'
_publ_section_title
;\
2,4-Bis(diphenylphosphanyl)-1,1,2,3,3,4-hexaphenyl-1,3-diphospha-2,4-\
diboracyclobutane tetrahydrofuran sesquisolvate
;
loop_
    _publ_author_name
    _publ_author_address
    'Peulecke, Normen'
;
Leibniz-Institut f\"ur Katalyse e.V. an der Universit\"at Rostock
Albert-Einstein-Strasse 29a
18059 Rostock
Germany
;
    'M\"uller, Bernd H.'
;
Leibniz-Institut f\"ur Katalyse e.V. an der Universit\"at Rostock
Albert-Einstein-Strasse 29a
18059 Rostock
Germany
;
    'Spannenberg, Anke'
;
Leibniz-Institut f\"ur Katalyse e.V. an der Universit\"at Rostock
Albert-Einstein-Strasse 29a
18059 Rostock
Germany
;
    'Rosenthal, Uwe'
;
Leibniz-Institut f\"ur Katalyse e.V. an der Universit\"at Rostock
Albert-Einstein-Strasse 29a
18059 Rostock
Germany
;
