# Supplementary material for: 2,4-Bis(diphenyl­phosphan­yl)-1,1,2,3,3,4-hexa­phenyl-1,3-diphospha-2,4-dibora­cyclo­butane tetra­hydro­furan sesqui­solvate
Source: Acta Crystallogr Sect E Struct Rep Online. 2012 Mar 21;68(Pt 4):o1125. doi: 10.1107/S1600536812011361 (PMC3344071; doi:10.1107/S1600536812011361)
Supplement: Supplementary file 2 [file e-68-o1125-Isup2.hkl]

# 
# h,k,l, Fc-squared, Fo-squared, sigma(Fo-squared) and status flag 
# 
data_I
_shelx_title ' ks1195 in Pbca' 
_shelx_refln_list_code          4 
_shelx_F_calc_maximum      324.29 
_exptl_crystal_F_000      2160.00 
_reflns_d_resolution_high  0.7583 
 
loop_ 
 _symmetry_equiv_pos_as_xyz 
 'x, y, z' 
 '-x+1/2, -y, z+1/2' 
 '-x, y+1/2, -z+1/2' 
 'x+1/2, -y+1/2, -z' 
 '-x, -y, -z' 
 'x-1/2, y, -z-1/2' 
 'x, -y-1/2, z-1/2' 
 '-x-1/2, y-1/2, z' 
 
_cell_length_a    19.2421 
_cell_length_b    11.6938 
_cell_length_c    24.9769 
_cell_angle_alpha  90.000 
_cell_angle_beta   90.000 
_cell_angle_gamma  90.000 
 
_shelx_F_squared_multiplier     1.000 
 
loop_ 
 _refln_index_h 
 _refln_index_k 
 _refln_index_l 
 _refln_F_squared_calc 
 _refln_F_squared_meas 
 _refln_F_squared_sigma 
 _refln_observed_status 
   4   0   0   105162.73   135048.88    839.51 o 
   6   0   0     6076.86     7753.07    155.33 o 
   8   0   0     1182.80     1556.67    109.09 o 
  10   0   0     1212.48     1239.40     92.92 o 
  12   0   0      581.12      528.65     89.85 o 
  14   0   0      904.27      858.09     98.25 o 
  16   0   0     1061.33     1156.98    100.46 o 
  18   0   0      158.74      268.63     96.66 o 
  20   0   0     3897.73     4098.47    109.04 o 
  22   0   0     1520.39     1540.57    127.93 o 
  24   0   0      126.46      221.86    159.16 o 
   2   1   0     2774.09     2822.46    120.91 o 
   4   1   0    46101.20    46155.27    237.02 o 
   6   1   0      821.19      719.60     76.37 o 
   8   1   0     8987.04     9610.26     98.65 o 
  10   1   0    14949.62    15689.37    106.51 o 
  12   1   0      424.46      448.50     64.12 o 
  14   1   0      208.55      171.79     65.71 o 
  16   1   0        3.45       27.49     70.87 o 
  18   1   0      171.16      168.91     74.27 o 
  20   1   0        8.57       14.15     77.94 o 
  22   1   0      357.02      360.63     96.23 o 
  24   1   0       31.97       91.22    123.54 o 
   2   2   0       36.29       25.20     98.31 o 
   4   2   0      218.85      376.80     90.10 o 
   6   2   0        1.43       12.32     73.48 o 
   8   2   0      102.02      107.81     68.25 o 
  10   2   0     1039.61     1181.99     70.15 o 
  12   2   0      174.53      129.88     64.96 o 
  14   2   0      788.68      710.87     68.51 o 
  16   2   0     1146.49     1190.17     72.23 o 
  18   2   0      528.16      508.73     71.76 o 
  20   2   0     1271.45     1397.90     74.95 o 
  22   2   0     1795.33     1744.55     82.41 o 
  24   2   0       21.49       89.86    107.70 o 
   2   3   0      739.68      819.33     95.51 o 
   4   3   0     4502.95     4691.10     95.18 o 
   6   3   0      155.50      190.63     74.15 o 
   8   3   0      889.89      857.14     70.20 o 
  10   3   0       36.16       26.99     65.56 o 
  12   3   0      663.68      717.97     67.31 o 
  14   3   0      416.93      406.90     67.82 o 
  16   3   0       32.90       25.68     69.57 o 
  18   3   0     3099.28     3242.31     82.12 o 
  20   3   0     1606.49     1654.67     80.26 o 
  22   3   0       48.31       78.30     83.22 o 
  24   3   0      546.88      482.84    115.09 o 
   0   4   0      201.48      313.13    112.90 o 
   2   4   0    13226.63    13588.83    139.54 o 
   4   4   0       41.98      146.23     73.52 o 
   6   4   0     3218.53     3949.68     86.15 o 
   8   4   0        0.19       42.26     67.35 o 
  10   4   0      572.64      380.84     66.09 o 
  12   4   0      393.57      432.54     68.00 o 
  14   4   0     1288.29     1167.50     73.67 o 
  16   4   0       88.68      150.01     71.00 o 
  18   4   0      653.04      680.81     77.16 o 
  20   4   0       55.74       94.77     72.84 o 
  22   4   0        0.22       22.42     87.85 o 
  24   4   0      195.44      221.68     95.60 o 
   2   5   0     1063.31     1156.29     78.34 o 
   4   5   0    46304.94    45901.11    213.57 o 
   6   5   0     2658.10     2683.27     78.89 o 
   8   5   0       53.32       46.62     68.45 o 
  10   5   0      842.86      849.29     67.30 o 
  12   5   0     2866.09     2770.58     80.12 o 
  14   5   0      249.72      297.60     67.35 o 
  16   5   0     1245.36     1316.76     72.08 o 
  18   5   0     2203.24     2334.46     84.03 o 
  20   5   0     1927.73     2185.97     97.39 o 
  22   5   0       23.55       76.67     91.05 o 
   0   6   0     2464.06     2949.23    121.56 o 
   2   6   0     5323.90     5973.20     94.85 o 
   4   6   0     1149.89      792.54     76.20 o 
   6   6   0      320.54      263.36     68.98 o 
   8   6   0      421.81      420.21     68.31 o 
  10   6   0     1379.87     1418.26     75.92 o 
  12   6   0     8257.51     7796.13     94.21 o 
  14   6   0      432.73      434.76     77.45 o 
  16   6   0        1.27       16.49     74.93 o 
  18   6   0     1357.67     1440.62     89.59 o 
  20   6   0        7.74      -15.58     92.05 o 
  22   6   0      163.68      127.78    119.85 o 
   2   7   0     5211.15     5012.08     91.94 o 
   4   7   0     2305.94     2424.81     80.27 o 
   6   7   0        5.48      -58.28     69.23 o 
   8   7   0      294.63      375.10     71.18 o 
  10   7   0       70.20       33.40     70.45 o 
  12   7   0      930.94      938.13     80.47 o 
  14   7   0      295.54      329.62     83.12 o 
  16   7   0      114.55       86.14     82.64 o 
  18   7   0     1028.31      960.82     92.50 o 
  20   7   0      385.71      465.31     97.10 o 
  22   7   0     1049.55      833.36    115.19 o 
   0   8   0    16320.33    14827.38    165.36 o 
   2   8   0     2704.48     2617.63     80.87 o 
   4   8   0     4041.48     3822.61     89.84 o 
   6   8   0     1803.10     1665.21     75.54 o 
   8   8   0       56.72       49.82     70.90 o 
  10   8   0      383.99      485.00     74.69 o 
  12   8   0      817.91      843.15     78.89 o 
  14   8   0       34.02       51.41     84.08 o 
  16   8   0      287.60      308.49     81.83 o 
  18   8   0      223.51      250.81     96.60 o 
  20   8   0       27.06      -35.02    111.49 o 
   2   9   0     1495.89     1354.75     86.93 o 
   4   9   0       93.53      144.38     69.57 o 
   6   9   0     7885.30     7817.64    100.76 o 
   8   9   0     8926.60     8489.92    102.09 o 
  10   9   0      787.64      837.46     86.69 o 
  12   9   0     2167.40     2154.91     86.00 o 
  14   9   0     1638.94     1739.49     92.48 o 
  16   9   0      253.16      258.15     95.72 o 
  18   9   0      666.08      699.60    129.86 o 
  20   9   0       81.15      113.70    115.75 o 
   0  10   0       43.63       58.89    114.89 o 
   2  10   0     4687.32     4236.51    102.31 o 
   4  10   0     2121.48     2209.67     86.59 o 
   6  10   0      405.82      364.28     82.88 o 
   8  10   0      307.60      372.21     81.83 o 
  10  10   0     3170.62     2920.68     92.86 o 
  12  10   0     1100.70     1118.77     94.06 o 
  14  10   0      973.48      798.15    106.35 o 
  16  10   0       40.54       58.12    118.11 o 
  18  10   0        7.45        4.73    104.43 o 
   2  11   0      393.01      416.08     82.96 o 
   4  11   0      253.81      261.17     93.19 o 
   6  11   0        1.48       65.20     90.46 o 
   8  11   0     3901.04     3894.30    101.02 o 
  10  11   0       10.30        5.24     88.06 o 
  12  11   0     1052.10      985.32     98.93 o 
  14  11   0      755.24      687.48    101.73 o 
  16  11   0        2.19       45.50    108.75 o 
   0  12   0      424.57      520.45    159.47 o 
   2  12   0      571.56      536.29     93.30 o 
   4  12   0       83.50       85.00     93.37 o 
   6  12   0      247.14      251.03     94.09 o 
   8  12   0        0.02       63.19     96.91 o 
  10  12   0      916.51      897.67    103.10 o 
  12  12   0      481.18      466.99    117.92 o 
  14  12   0        1.24       38.51    108.33 o 
   2  13   0        4.49       14.74    104.24 o 
   4  13   0      826.07      899.66    101.81 o 
   6  13   0     2264.04     2212.73    111.29 o 
   8  13   0     1451.99     1439.35    110.96 o 
  10  13   0      107.24      169.98    131.83 o 
  12  13   0      490.91      402.91    121.23 o 
   0  14   0      137.65      143.95    162.03 o 
   2  14   0      669.42      672.27    139.92 o 
   4  14   0     1454.87     1510.40    110.87 o 
   6  14   0      169.53      228.77    115.94 o 
   8  14   0      288.70      259.10    104.24 o 
  10  14   0     2528.43     2325.03    131.42 o 
   2  15   0       89.28      151.69    124.36 o 
   4  15   0        0.07       26.99    146.61 o 
   1   1   1    53373.70    60491.70    315.90 o 
   2   1   1     5982.37     5679.48    102.57 o 
   3   1   1      251.29      295.02     68.12 o 
   4   1   1    14013.71    15751.68    111.69 o 
   5   1   1     2997.90     2842.37     68.90 o 
   6   1   1     5963.46     6447.46     68.70 o 
   7   1   1      998.48     1252.10     52.81 o 
   8   1   1     8135.87     7765.81     68.12 o 
   9   1   1     1263.28     1249.37     48.22 o 
  10   1   1     1384.85     1480.55     48.88 o 
  11   1   1      351.18      417.92     44.67 o 
  12   1   1      625.74      507.77     44.03 o 
  13   1   1     2140.51     2119.18     48.68 o 
  14   1   1      625.03      678.44     48.93 o 
  15   1   1     3509.14     3393.75     53.36 o 
  16   1   1       30.65       47.73     49.14 o 
  17   1   1       85.84      176.17     49.05 o 
  18   1   1      306.87      308.79     49.29 o 
  19   1   1       25.87       11.04     50.26 o 
  20   1   1       93.01       99.89     54.91 o 
  21   1   1     2984.31     2904.60     58.79 o 
  22   1   1      328.58      392.32     61.17 o 
  23   1   1      553.58      614.38     66.83 o 
  24   1   1      290.60      225.74     77.07 o 
  25   1   1       12.16       56.07     77.73 o 
   1   2   1    11198.61     9931.57    117.22 o 
   3   2   1    22664.40    24648.97    135.55 o 
   5   2   1     5950.92     5685.75     71.59 o 
   6   2   1      224.34      179.70     51.32 o 
   7   2   1     1984.19     2061.57     55.51 o 
   8   2   1      877.27     1141.60     51.53 o 
   9   2   1      680.39      839.35     49.11 o 
  10   2   1      256.62      310.66     47.88 o 
  11   2   1       11.82        2.54     46.76 o 
  12   2   1      146.08      247.22     42.80 o 
  13   2   1      213.01      205.71     45.80 o 
  14   2   1        7.14       22.56     44.29 o 
  15   2   1      946.26      850.11     49.38 o 
  16   2   1      392.74      495.27     49.07 o 
  17   2   1      583.66      650.93     50.94 o 
  18   2   1       91.12      116.16     50.28 o 
  19   2   1     1347.95     1411.71     54.18 o 
  20   2   1        6.33       29.47     50.75 o 
  21   2   1      235.43      238.87     52.82 o 
  22   2   1        0.27       -1.59     57.70 o 
  23   2   1      223.26      197.12     66.93 o 
  24   2   1        0.58       64.11     70.20 o 
  25   2   1      700.04      579.97     81.28 o 
   1   3   1    14831.88    14699.55    111.61 o 
   2   3   1     1245.77     1384.15     69.62 o 
   3   3   1      489.84      464.44     60.34 o 
   4   3   1     4891.66     5016.65     71.65 o 
   5   3   1     5728.07     5740.04     68.88 o 
   6   3   1       65.65      115.68     51.02 o 
   7   3   1     1928.31     1947.63     53.19 o 
   8   3   1       27.29        4.55     46.93 o 
   9   3   1      509.13      457.07     46.06 o 
  10   3   1     1044.43     1115.96     48.91 o 
  11   3   1      329.49      336.12     47.47 o 
  12   3   1      496.56      518.25     46.05 o 
  13   3   1      111.62      168.06     48.00 o 
  14   3   1      251.99      259.73     48.17 o 
  15   3   1     2374.16     2263.90     52.55 o 
  16   3   1      587.88      617.04     46.19 o 
  17   3   1      137.33      166.56     49.25 o 
  18   3   1       49.85       50.83     47.74 o 
  19   3   1      277.45      276.15     52.61 o 
  20   3   1        0.49        0.13     54.59 o 
  21   3   1     1088.88     1182.67     58.20 o 
  22   3   1      141.79      149.81     61.20 o 
  23   3   1       45.82       96.58     69.05 o 
  24   3   1       23.58       68.55     74.21 o 
   0   4   1     1159.75     1461.19     85.31 o 
   1   4   1      518.21      525.57     57.60 o 
   2   4   1     7052.70     6655.91     76.38 o 
   3   4   1    15047.16    15275.56     97.13 o 
   4   4   1      304.45      307.81     49.71 o 
   5   4   1    10073.53    10208.84     79.52 o 
   6   4   1        0.03       11.48     49.42 o 
   7   4   1     3598.38     3513.41     57.91 o 
   8   4   1      191.80      177.62     49.38 o 
   9   4   1     3653.67     3745.06     55.08 o 
  10   4   1      604.57      697.96     48.49 o 
  11   4   1     2824.96     2680.25     52.67 o 
  12   4   1     1263.18     1005.18     50.73 o 
  13   4   1      407.23      331.04     49.80 o 
  14   4   1      163.06      128.77     47.79 o 
  15   4   1      810.21      847.01     52.96 o 
  16   4   1       70.95      110.27     48.65 o 
  17   4   1     1615.12     1695.44     54.20 o 
  18   4   1      140.99      128.00     53.70 o 
  19   4   1      202.81      224.71     55.18 o 
  20   4   1      310.41      314.06     53.23 o 
  21   4   1      117.74      182.64     61.78 o 
  22   4   1      239.10      212.26     63.62 o 
  23   4   1      657.78      694.78     71.32 o 
  24   4   1        2.32       11.27     84.17 o 
   1   5   1     4711.61     4956.73     67.30 o 
   2   5   1        6.75       43.03     52.12 o 
   3   5   1      482.68      479.69     50.37 o 
   4   5   1     1968.14     1836.39     57.40 o 
   5   5   1      756.83     1030.62     51.56 o 
   6   5   1     1365.88     1748.40     54.25 o 
   7   5   1     1371.79     1379.84     50.44 o 
   8   5   1      714.54      578.75     48.28 o 
   9   5   1      510.79      475.52     49.19 o 
  10   5   1      530.98      713.53     49.29 o 
  11   5   1     2326.63     2300.08     55.33 o 
  12   5   1       34.52       40.55     51.41 o 
  13   5   1      493.82      500.99     53.68 o 
  14   5   1     1961.50     1705.21     53.07 o 
  15   5   1      415.08      466.85     53.55 o 
  16   5   1      165.35      265.03     54.13 o 
  17   5   1       84.08       75.13     53.90 o 
  18   5   1     1004.74      893.19     58.03 o 
  19   5   1      388.93      437.67     57.60 o 
  20   5   1       42.57       96.80     62.43 o 
  21   5   1        2.24       -5.28     71.53 o 
  22   5   1       18.48        6.22     73.13 o 
  23   5   1        0.15      -28.74     78.17 o 
   0   6   1     4419.15     4370.79     90.20 o 
   1   6   1      621.31      532.04     51.30 o 
   2   6   1      374.06      385.25     53.23 o 
   3   6   1     6175.04     6014.28     66.39 o 
   4   6   1      798.75      605.84     48.97 o 
   5   6   1      369.90      537.84     51.42 o 
   6   6   1       73.25      152.25     48.77 o 
   7   6   1      316.69      314.67     49.26 o 
   8   6   1       33.04       63.91     48.38 o 
   9   6   1     2133.65     2209.05     54.39 o 
  10   6   1     6405.90     5783.49     62.92 o 
  11   6   1     2539.54     2354.74     55.87 o 
  12   6   1     1719.53     1694.84     56.86 o 
  13   6   1     1102.11     1054.13     56.20 o 
  14   6   1      759.62      841.10     56.58 o 
  15   6   1       46.98       75.38     54.67 o 
  16   6   1      212.10      251.60     57.71 o 
  17   6   1     3952.72     3920.44     65.10 o 
  18   6   1       96.43      114.08     59.31 o 
  19   6   1     2437.52     2520.05     66.97 o 
  20   6   1        8.01       -7.61     66.70 o 
  21   6   1       36.64       84.63     69.40 o 
  22   6   1       25.42       43.94     75.21 o 
  23   6   1      322.96      330.05     78.23 o 
   1   7   1     4473.64     4225.01     64.28 o 
   2   7   1       27.19       10.90     54.15 o 
   3   7   1     1999.75     2052.58     55.98 o 
   4   7   1      481.84      765.37     53.04 o 
   5   7   1        7.29       22.42     50.00 o 
   6   7   1       85.48      206.27     48.08 o 
   7   7   1        1.07       -9.17     49.51 o 
   8   7   1      219.33      208.13     49.98 o 
   9   7   1     2925.30     2877.81     58.15 o 
  10   7   1     1448.66     1458.36     52.98 o 
  11   7   1     3511.16     3579.46     61.51 o 
  12   7   1      585.40      590.95     52.26 o 
  13   7   1     2631.76     2610.96     56.84 o 
  14   7   1      245.26      260.31     58.07 o 
  15   7   1        4.21        4.02     56.37 o 
  16   7   1       15.91       51.03     60.49 o 
  17   7   1      432.34      484.30     61.26 o 
  18   7   1        4.33       30.19     59.94 o 
  19   7   1       97.88      102.30     65.71 o 
  20   7   1      579.39      616.77     72.16 o 
  21   7   1      306.62      304.87     75.62 o 
  22   7   1       39.69      115.24     79.35 o 
   0   8   1     4839.93     4615.67     88.62 o 
   1   8   1     1330.81     1370.26     54.80 o 
   2   8   1     1020.13     1065.80     56.55 o 
   3   8   1     2558.70     2353.43     60.27 o 
   4   8   1       31.57       58.31     52.36 o 
   5   8   1      221.76      241.74     50.84 o 
   6   8   1      689.03      711.40     55.45 o 
   7   8   1     2777.71     2681.41     57.68 o 
   8   8   1      227.96      238.49     53.91 o 
   9   8   1      685.10      668.18     57.46 o 
  10   8   1      353.36      331.98     52.11 o 
  11   8   1      158.87      147.59     53.40 o 
  12   8   1        3.68       29.99     55.01 o 
  13   8   1     2371.20     2358.20     61.79 o 
  14   8   1      383.59      371.64     58.33 o 
  15   8   1      696.88      782.04     61.05 o 
  16   8   1      104.19      128.05     57.02 o 
  17   8   1       11.91       22.08     64.68 o 
  18   8   1       61.64      107.14     69.71 o 
  19   8   1      301.14      308.49     67.17 o 
  20   8   1      711.37      650.06     72.02 o 
  21   8   1        5.52        0.69     86.14 o 
   1   9   1     1049.98      970.26     55.95 o 
   2   9   1      429.63      472.99     55.08 o 
   3   9   1      134.84      139.04     58.69 o 
   4   9   1      546.39      599.79     54.91 o 
   5   9   1     2421.95     2301.55     58.62 o 
   6   9   1       17.46       30.06     53.25 o 
   7   9   1     1539.46     1410.85     56.58 o 
   8   9   1       81.73       54.70     56.40 o 
   9   9   1        5.79       24.24     51.47 o 
  10   9   1      128.98      136.07     54.20 o 
  11   9   1      388.67      424.49     58.28 o 
  12   9   1       70.19       77.72     59.95 o 
  13   9   1      323.93      374.56     59.31 o 
  14   9   1        3.27       13.23     62.89 o 
  15   9   1      101.05      135.02     64.13 o 
  16   9   1      115.59      108.99     64.70 o 
  17   9   1       91.10       97.19     68.23 o 
  18   9   1        0.42       26.36     77.04 o 
  19   9   1       93.35      123.66     71.98 o 
  20   9   1        1.48       11.25     76.34 o 
   0  10   1     1573.98     1594.04     83.31 o 
   1  10   1     3218.44     3189.42     65.51 o 
   2  10   1      549.32      539.24     58.06 o 
   3  10   1       18.30       46.40     55.69 o 
   4  10   1      182.92      161.82     57.99 o 
   5  10   1     3743.48     3847.09     66.50 o 
   6  10   1       26.85       78.59     57.83 o 
   7  10   1     5535.74     5715.50     70.45 o 
   8  10   1      700.71      738.22     59.09 o 
   9  10   1     2523.88     2574.60     64.14 o 
  10  10   1      569.32      609.28     59.31 o 
  11  10   1      275.27      260.34     59.94 o 
  12  10   1      426.45      398.18     66.25 o 
  13  10   1      638.95      658.30     68.06 o 
  14  10   1      515.02      507.64     76.89 o 
  15  10   1      258.24      339.80     69.51 o 
  16  10   1      161.89      159.95     76.83 o 
  17  10   1      325.75      345.05     80.24 o 
  18  10   1      117.49      188.17     80.97 o 
  19  10   1       26.16      121.12     88.76 o 
   1  11   1      519.42      554.89     60.87 o 
   2  11   1      119.21       98.40     62.27 o 
   3  11   1        1.97       19.09     58.06 o 
   4  11   1       42.61       57.06     58.99 o 
   5  11   1     1400.18     1426.74     62.56 o 
   6  11   1      194.29      168.36     60.69 o 
   7  11   1      226.85      222.41     58.62 o 
   8  11   1       18.38       16.84     60.70 o 
   9  11   1      288.10      262.99     64.12 o 
  10  11   1        8.12       27.18     64.27 o 
  11  11   1      118.14      149.00     66.05 o 
  12  11   1       94.23      144.13     65.51 o 
  13  11   1       26.41       11.71     67.66 o 
  14  11   1      203.70      182.39     71.27 o 
  15  11   1       69.54      108.07     76.58 o 
  16  11   1       22.53       37.08     87.45 o 
  17  11   1       65.63       61.55     87.01 o 
   0  12   1      292.53      401.08    107.17 o 
   1  12   1       86.33       91.14     72.53 o 
   2  12   1       65.40      101.33     62.92 o 
   3  12   1       50.79       78.39     64.25 o 
   4  12   1       14.24        4.48     63.25 o 
   5  12   1      566.55      636.96     68.81 o 
   6  12   1       29.97       46.83     65.87 o 
   7  12   1     2339.32     2499.34     73.68 o 
   8  12   1        2.65       12.62     68.34 o 
   9  12   1     3394.88     3412.99     83.44 o 
  10  12   1       31.52       34.89     69.29 o 
  11  12   1        6.38       66.05     79.99 o 
  12  12   1        4.64       31.58     74.36 o 
  13  12   1      383.41      415.64     73.22 o 
  14  12   1        0.39       13.03     90.17 o 
  15  12   1      748.81      570.25     79.95 o 
   1  13   1      191.82      172.20     77.62 o 
   2  13   1       48.06       38.81     77.88 o 
   3  13   1      366.85      359.61     71.73 o 
   4  13   1        4.14      -10.56     68.98 o 
   5  13   1        9.66        7.42     73.26 o 
   6  13   1       17.92       46.68     74.98 o 
   7  13   1       42.67       57.52     77.86 o 
   8  13   1       16.34       50.45     73.31 o 
   9  13   1      350.36      345.70     82.62 o 
  10  13   1       15.10       57.91     79.33 o 
  11  13   1      755.88      782.39     84.94 o 
  12  13   1        6.85      -16.11     92.59 o 
  13  13   1      240.77      216.39    112.37 o 
   0  14   1        7.67      -42.67    118.41 o 
   1  14   1      117.18      134.33     86.83 o 
   2  14   1        7.39       24.09     77.80 o 
   3  14   1       17.75       36.18     82.65 o 
   4  14   1       68.02      114.52     81.88 o 
   5  14   1        1.09       29.36     78.46 o 
   6  14   1      108.91      125.34     84.70 o 
   7  14   1      207.68      231.68     84.60 o 
   8  14   1       18.27        8.61     85.50 o 
   9  14   1        2.49       36.20     95.11 o 
  10  14   1       69.28       90.69     90.39 o 
   1  15   1      122.32      127.07     87.22 o 
   2  15   1      272.81      212.05    108.92 o 
   3  15   1     1188.91     1032.53    100.81 o 
   4  15   1      172.95      193.82     96.95 o 
   5  15   1      100.19      111.48     94.12 o 
   5   0   2     6612.34     8485.45    114.01 o 
   6   0   2       14.26      110.91     68.02 o 
   7   0   2    24551.30    23681.11    206.63 o 
   8   0   2       48.26      120.13     68.36 o 
   9   0   2     4712.24     4475.43     79.83 o 
  10   0   2     9955.91    10441.61     94.50 o 
  11   0   2      160.13      116.50     61.05 o 
  12   0   2        3.65       21.78     65.29 o 
  13   0   2      246.85      441.39     69.19 o 
  14   0   2     2250.13     2156.58     74.46 o 
  15   0   2      256.95      251.80     68.10 o 
  16   0   2       96.58      164.97     69.92 o 
  17   0   2      611.00      658.34     69.86 o 
  18   0   2       75.50       87.92     70.67 o 
  19   0   2     1009.96      961.73     71.01 o 
  20   0   2      565.22      633.02     77.49 o 
  21   0   2      696.54      705.14     79.49 o 
  22   0   2     1531.96     1477.92     90.19 o 
  23   0   2      372.32      465.48     93.02 o 
  24   0   2      977.94     1098.24    117.19 o 
  25   0   2      101.51       64.95    102.21 o 
   1   1   2      768.29      916.99     82.60 o 
   2   1   2     1976.78     2259.05     79.51 o 
   3   1   2    24728.71    25718.61    143.35 o 
   4   1   2       55.38       53.49     65.57 o 
   5   1   2      850.91      810.81     60.63 o 
   6   1   2      715.21      815.78     55.03 o 
   7   1   2      263.75      278.60     48.14 o 
   8   1   2      790.45      709.86     50.18 o 
   9   1   2    12671.63    13177.90     73.56 o 
  10   1   2      569.33      590.66     46.79 o 
  11   1   2      773.90      752.25     47.29 o 
  12   1   2      794.85      931.20     46.85 o 
  13   1   2     1477.26     1513.54     50.44 o 
  14   1   2      200.78      218.17     45.05 o 
  15   1   2      382.83      418.97     47.28 o 
  16   1   2      100.08       80.25     49.20 o 
  17   1   2      343.48      307.92     48.12 o 
  18   1   2        3.98       31.96     50.47 o 
  19   1   2        8.73       18.15     50.29 o 
  20   1   2      419.56      436.57     54.97 o 
  21   1   2       37.24       34.10     54.51 o 
  22   1   2       52.22       66.15     57.37 o 
  23   1   2      571.48      531.60     69.01 o 
  24   1   2       22.28       38.12     63.85 o 
  25   1   2       60.53      105.90     71.79 o 
   1   2   2     6342.33     7305.60    101.36 o 
   2   2   2     8161.88     7661.12     97.69 o 
   3   2   2    21896.64    23873.50    132.62 o 
   4   2   2    10218.34    11124.81     93.99 o 
   5   2   2      345.10      399.25     56.07 o 
   6   2   2     1922.61     1697.73     56.23 o 
   7   2   2     2065.55     1951.50     54.72 o 
   8   2   2        5.06       31.53     48.41 o 
   9   2   2     4840.00     4529.84     57.75 o 
  10   2   2     2015.74     2486.50     52.15 o 
  11   2   2      187.34      159.42     45.58 o 
  12   2   2      644.38      517.57     45.95 o 
  13   2   2     8301.41     8189.92     61.79 o 
  14   2   2     1967.81     2158.28     48.77 o 
  15   2   2     1406.91     1347.66     47.07 o 
  16   2   2      716.21      721.78     47.94 o 
  17   2   2       11.85       19.05     46.76 o 
  18   2   2       41.50       64.79     46.90 o 
  19   2   2       63.62       70.76     52.06 o 
  20   2   2      525.01      523.67     55.12 o 
  21   2   2      189.16      210.92     54.67 o 
  22   2   2      955.95     1007.16     56.19 o 
  23   2   2      736.42      714.67     65.89 o 
  24   2   2      424.77      374.24     69.51 o 
  25   2   2      155.53      165.11     81.34 o 
   1   3   2     3501.80     3688.80     77.44 o 
   2   3   2    21176.13    21957.75    121.77 o 
   3   3   2     5634.18     6142.03     80.34 o 
   4   3   2    32291.38    31843.84    125.17 o 
   5   3   2     7500.77     7949.63     75.80 o 
   6   3   2     3503.92     3686.83     62.55 o 
   7   3   2      182.04      186.16     50.43 o 
   8   3   2     2417.17     2471.24     54.63 o 
   9   3   2       40.95       35.90     47.32 o 
  10   3   2      557.80      505.24     45.99 o 
  11   3   2     1138.49      974.94     46.63 o 
  12   3   2     1274.27     1315.56     49.54 o 
  13   3   2      878.75      866.98     48.15 o 
  14   3   2      242.57      202.63     46.22 o 
  15   3   2      130.16      130.07     48.74 o 
  16   3   2      113.48      141.77     49.65 o 
  17   3   2        8.04       26.50     49.06 o 
  18   3   2      945.89      912.98     52.21 o 
  19   3   2      508.87      472.74     52.99 o 
  20   3   2      775.68      863.64     54.98 o 
  21   3   2       98.45      105.02     56.84 o 
  22   3   2       74.53       93.57     69.58 o 
  23   3   2      192.29      177.42     64.07 o 
  24   3   2      167.86      202.61     74.36 o 
   0   4   2     6778.84     6863.51    107.56 o 
   1   4   2       53.45       52.61     63.33 o 
   2   4   2     1536.81     1525.00     58.95 o 
   3   4   2     3301.17     3420.56     63.56 o 
   4   4   2     2511.48     2707.39     62.03 o 
   5   4   2     1137.79     1099.20     54.63 o 
   6   4   2     4280.67     3697.97     58.60 o 
   7   4   2     3858.92     3534.81     56.83 o 
   8   4   2     1065.79     1501.52     54.12 o 
   9   4   2     2027.87     2157.22     50.33 o 
  10   4   2        2.54      -13.35     46.27 o 
  11   4   2        2.59       36.48     49.47 o 
  12   4   2      374.07      394.80     49.98 o 
  13   4   2     1651.31     1559.93     52.16 o 
  14   4   2      516.62      555.65     48.21 o 
  15   4   2     1060.48     1074.57     50.32 o 
  16   4   2      361.20      270.87     51.08 o 
  17   4   2      399.46      378.30     51.61 o 
  18   4   2      286.96      343.31     51.64 o 
  19   4   2       15.86       60.09     54.89 o 
  20   4   2       86.04      100.34     56.67 o 
  21   4   2      149.48      215.20     61.38 o 
  22   4   2       20.14       51.88     61.23 o 
  23   4   2      321.90      298.46     64.89 o 
  24   4   2        0.22       69.97     88.39 o 
   1   5   2     2575.20     2506.97     64.10 o 
   2   5   2      718.36      554.71     55.27 o 
   3   5   2     1019.84     1268.92     54.36 o 
   4   5   2     4501.27     5089.97     64.22 o 
   5   5   2      470.93      420.12     50.51 o 
   6   5   2        2.58       43.81     47.20 o 
   7   5   2     1113.14     1302.59     51.74 o 
   8   5   2      895.95      854.38     49.24 o 
   9   5   2     3140.34     3058.55     57.39 o 
  10   5   2     1053.73     1080.00     51.64 o 
  11   5   2     7540.69     6893.43     64.83 o 
  12   5   2      287.58      260.18     52.61 o 
  13   5   2      428.43      491.13     52.06 o 
  14   5   2      448.33      448.23     54.20 o 
  15   5   2     1091.26     1105.10     54.86 o 
  16   5   2       40.71       70.69     53.07 o 
  17   5   2      703.16      733.02     56.76 o 
  18   5   2     2116.18     2124.30     61.04 o 
  19   5   2        0.84       34.97     56.34 o 
  20   5   2      477.62      609.71     63.67 o 
  21   5   2       32.10       26.79     64.83 o 
  22   5   2      156.74      199.25     71.71 o 
  23   5   2       17.05       11.75     84.14 o 
   0   6   2     1979.44     2228.92     88.94 o 
   1   6   2     1809.47     1693.77     59.29 o 
   2   6   2     5806.36     5146.34     65.24 o 
   3   6   2     2676.54     2765.49     58.34 o 
   4   6   2     2670.02     2822.58     57.30 o 
   5   6   2      621.70      576.25     50.01 o 
   6   6   2      370.35      290.95     46.30 o 
   7   6   2     1354.77     1515.42     50.93 o 
   8   6   2      379.02      363.84     47.48 o 
   9   6   2        8.00       -4.34     49.43 o 
  10   6   2     4669.44     4498.34     63.68 o 
  11   6   2      551.42      606.82     53.88 o 
  12   6   2     4248.49     4201.36     60.79 o 
  13   6   2     4348.38     4367.30     60.62 o 
  14   6   2      486.37      516.96     54.95 o 
  15   6   2      286.52      336.45     56.56 o 
  16   6   2        3.72       37.07     52.27 o 
  17   6   2      225.37      271.86     56.86 o 
  18   6   2      318.26      314.09     58.45 o 
  19   6   2      965.29     1076.38     61.16 o 
  20   6   2      197.25      218.66     65.32 o 
  21   6   2      256.76      289.22     81.02 o 
  22   6   2      588.96      619.75     70.73 o 
  23   6   2       21.49       35.48     93.48 o 
   1   7   2      584.34      551.78     54.35 o 
   2   7   2      281.49      248.47     50.80 o 
   3   7   2     2953.90     3036.17     57.70 o 
   4   7   2      523.61      501.94     54.14 o 
   5   7   2     2151.18     1951.97     55.33 o 
   6   7   2        6.10      -11.70     50.39 o 
   7   7   2      100.91      151.56     50.30 o 
   8   7   2       18.46       51.04     48.52 o 
   9   7   2     1740.74     1507.54     52.01 o 
  10   7   2      104.33      112.79     51.78 o 
  11   7   2      612.11      617.74     53.84 o 
  12   7   2       25.21       33.48     52.40 o 
  13   7   2       15.84       10.90     53.71 o 
  14   7   2      433.64      454.14     56.44 o 
  15   7   2     1425.38     1408.56     58.83 o 
  16   7   2      238.32      181.79     57.22 o 
  17   7   2     1665.21     1741.45     60.23 o 
  18   7   2      337.18      448.13     62.85 o 
  19   7   2      149.29      180.59     66.09 o 
  20   7   2       21.43       18.56     80.93 o 
  21   7   2     1257.05     1233.25     78.38 o 
  22   7   2      162.34      151.41     77.89 o 
   0   8   2    19149.57    18563.58    142.84 o 
   1   8   2     1525.73     1469.81     57.24 o 
   2   8   2     3184.77     2923.81     58.37 o 
   3   8   2     4106.94     3979.21     62.08 o 
   4   8   2     2238.18     2112.89     59.77 o 
   5   8   2     2261.81     2169.92     60.18 o 
   6   8   2      142.63      137.62     51.40 o 
   7   8   2      522.43      476.15     52.45 o 
   8   8   2       30.16      102.61     51.50 o 
   9   8   2      271.60      259.41     53.05 o 
  10   8   2      614.57      584.46     56.58 o 
  11   8   2      297.93      301.18     57.76 o 
  12   8   2      440.91      549.64     54.33 o 
  13   8   2       33.22       20.51     56.26 o 
  14   8   2       22.97       82.07     57.12 o 
  15   8   2      314.51      318.35     59.72 o 
  16   8   2       52.63       87.14     59.43 o 
  17   8   2      814.01      916.67     68.68 o 
  18   8   2       53.72       43.98     67.01 o 
  19   8   2        9.87       21.39     68.73 o 
  20   8   2        2.38       21.06     77.75 o 
  21   8   2       34.89      101.08     76.35 o 
   1   9   2     1156.22     1206.22     60.40 o 
   2   9   2      236.73      240.72     53.99 o 
   3   9   2      975.37      962.24     56.60 o 
   4   9   2        0.47       22.90     57.26 o 
   5   9   2     2134.91     1986.84     57.84 o 
   6   9   2     1439.28     1422.94     58.31 o 
   7   9   2        0.82       62.89     56.68 o 
   8   9   2     3651.12     3679.61     61.31 o 
   9   9   2     1808.39     1705.51     56.41 o 
  10   9   2     1137.66     1148.07     58.39 o 
  11   9   2      864.92      980.47     55.91 o 
  12   9   2      177.28      190.73     59.99 o 
  13   9   2       15.55       28.17     61.52 o 
  14   9   2      160.21      188.40     60.60 o 
  15   9   2     1004.67      991.81     68.36 o 
  16   9   2      175.50      231.46     68.60 o 
  17   9   2      345.68      437.33     69.77 o 
  18   9   2        8.59      104.51     68.90 o 
  19   9   2      334.18      320.43     85.64 o 
  20   9   2        3.87       23.87     74.57 o 
   0  10   2     1123.29     1315.35     92.72 o 
   1  10   2        0.37       28.28     56.70 o 
   2  10   2       11.10       57.18     56.19 o 
   3  10   2     2036.98     1962.45     63.02 o 
   4  10   2       47.74       38.51     57.48 o 
   5  10   2       10.78       34.60     56.24 o 
   6  10   2      317.03      356.42     57.72 o 
   7  10   2       90.88      116.06     57.96 o 
   8  10   2      283.96      302.14     55.91 o 
   9  10   2      260.00      273.21     58.12 o 
  10  10   2     1182.50     1104.38     62.92 o 
  11  10   2      242.88      264.41     62.32 o 
  12  10   2      183.61      188.98     58.62 o 
  13  10   2        0.95       19.48     63.60 o 
  14  10   2      744.03      747.01     71.33 o 
  15  10   2      200.69      267.87     64.47 o 
  16  10   2       29.21       43.87     66.41 o 
  17  10   2        8.49       33.81     75.64 o 
  18  10   2       11.51       19.71     83.42 o 
  19  10   2       11.87       29.97     81.33 o 
   1  11   2     1911.37     1877.52     68.96 o 
   2  11   2      107.11      157.20     59.24 o 
   3  11   2       77.15      116.71     61.87 o 
   4  11   2      148.40      163.34     60.50 o 
   5  11   2       25.24       99.34     59.16 o 
   6  11   2      935.30     1009.11     63.97 o 
   7  11   2      896.88      934.51     63.44 o 
   8  11   2     4139.51     3969.08     69.95 o 
   9  11   2      160.49      165.35     64.64 o 
  10  11   2      395.95      459.35     59.34 o 
  11  11   2      809.68      834.00     66.83 o 
  12  11   2       16.61       19.59     66.18 o 
  13  11   2       49.64       34.11     68.38 o 
  14  11   2       97.77      146.88     78.76 o 
  15  11   2      855.05      843.45     90.79 o 
  16  11   2      218.14      254.12     89.45 o 
  17  11   2       41.85       72.15     84.27 o 
   0  12   2        2.97        2.66     93.49 o 
   1  12   2       17.91       29.25     71.39 o 
   2  12   2      137.15      177.11     70.16 o 
   3  12   2      533.29      539.69     66.02 o 
   4  12   2       50.30       81.49     62.26 o 
   5  12   2       47.27       80.48     64.31 o 
   6  12   2       32.63       37.83     63.77 o 
   7  12   2      156.10      160.58     66.01 o 
   8  12   2      130.84      100.91     68.20 o 
   9  12   2      308.44      329.18     66.97 o 
  10  12   2      160.37      169.45     81.72 o 
  11  12   2       29.13       45.29     69.53 o 
  12  12   2       48.10       88.22     77.25 o 
  13  12   2      284.18      241.66     76.45 o 
  14  12   2       48.90       99.86     95.68 o 
  15  12   2        0.02       23.65     86.76 o 
   1  13   2      808.82      831.20     80.34 o 
   2  13   2       42.39       72.86     73.38 o 
   3  13   2       10.10       21.25     74.06 o 
   4  13   2      258.05      389.29     77.56 o 
   5  13   2      441.27      505.55     73.33 o 
   6  13   2      303.41      308.14     76.89 o 
   7  13   2      372.52      302.76     77.75 o 
   8  13   2      812.97      906.96     78.54 o 
   9  13   2       62.10      136.68     80.33 o 
  10  13   2       34.90       38.09     79.68 o 
  11  13   2       13.75       73.80     88.76 o 
  12  13   2      177.40      196.37     98.23 o 
  13  13   2      211.53      225.32    111.68 o 
   0  14   2       30.88       35.79    120.05 o 
   1  14   2      160.50      172.41     82.02 o 
   2  14   2      350.54      428.15     79.68 o 
   3  14   2     1656.86     1631.41     83.65 o 
   4  14   2       98.67      136.11     83.40 o 
   5  14   2      135.48      113.51     80.03 o 
   6  14   2       14.05       28.35     76.72 o 
   7  14   2       23.57       44.60     79.91 o 
   8  14   2       25.80       35.47     86.99 o 
   9  14   2       99.38      167.77     87.54 o 
  10  14   2      389.70      366.61     85.65 o 
   1  15   2      144.90      187.59     98.81 o 
   2  15   2       53.11       94.27     90.30 o 
   3  15   2       26.24       37.84     86.22 o 
   4  15   2       60.11      109.96     94.60 o 
   5  15   2       41.35       82.18     93.05 o 
   1   1   3     2816.55     2817.75     80.14 o 
   2   1   3      665.00      901.31     73.91 o 
   3   1   3     2259.29     2291.15     75.04 o 
   4   1   3       92.55      211.72     61.94 o 
   5   1   3     2925.59     3037.35     64.48 o 
   6   1   3     1421.64     1216.82     53.57 o 
   7   1   3      281.05      378.44     49.62 o 
   8   1   3    14947.61    14831.94     80.12 o 
   9   1   3     8018.30     7598.15     62.66 o 
  10   1   3      237.24      246.60     43.48 o 
  11   1   3     5077.62     5068.77     55.82 o 
  12   1   3     1201.30     1119.56     46.48 o 
  13   1   3     1768.51     1748.24     49.87 o 
  14   1   3      836.80      684.00     46.50 o 
  15   1   3      745.11      749.98     49.25 o 
  16   1   3      164.46      212.79     49.04 o 
  17   1   3       52.84       93.30     47.08 o 
  18   1   3      576.29      532.86     51.98 o 
  19   1   3      210.27      169.09     50.14 o 
  20   1   3      109.50      137.10     55.61 o 
  21   1   3      228.85      246.34     57.22 o 
  22   1   3     1007.45     1024.90     63.90 o 
  23   1   3      287.36      362.98     60.49 o 
  24   1   3      470.38      402.71     64.67 o 
  25   1   3      348.14      280.28     65.72 o 
   1   2   3    22664.29    29192.65    156.26 o 
   4   2   3    26245.47    29536.89    156.67 o 
   5   2   3       44.93        8.23     51.70 o 
   6   2   3     2085.36     1924.33     54.43 o 
   7   2   3      793.63      853.52     49.86 o 
   8   2   3      192.40      230.01     47.38 o 
   9   2   3       78.93       62.66     47.30 o 
  10   2   3     3767.15     3257.98     53.64 o 
  11   2   3     1131.86     1247.84     47.28 o 
  12   2   3      957.25      908.26     47.92 o 
  13   2   3      521.57      502.12     46.37 o 
  14   2   3      583.52      657.70     46.89 o 
  15   2   3       95.84      136.40     48.53 o 
  16   2   3      811.13      825.23     50.66 o 
  17   2   3      510.51      527.80     49.90 o 
  18   2   3      894.05      838.26     50.12 o 
  19   2   3      196.56      257.97     52.53 o 
  20   2   3      417.72      417.20     51.99 o 
  21   2   3        1.31        8.71     53.19 o 
  22   2   3      282.34      271.10     60.75 o 
  23   2   3        3.58       29.84     70.49 o 
  24   2   3      275.15      231.72     70.32 o 
  25   2   3       33.80        0.09    144.75 o 
   1   3   3    14071.13    14364.58    104.24 o 
   2   3   3    22961.94    22758.96    123.42 o 
   3   3   3      308.37      290.71     56.73 o 
   4   3   3    17990.19    18235.67    103.26 o 
   5   3   3     5102.89     5348.92     67.53 o 
   6   3   3     5986.46     7056.26     69.03 o 
   7   3   3      347.95      476.50     50.32 o 
   8   3   3     2101.83     2054.31     53.37 o 
   9   3   3     1781.03     1729.65     52.68 o 
  10   3   3      154.02      105.72     47.20 o 
  11   3   3      153.42      150.39     45.18 o 
  12   3   3     3883.44     3513.31     55.82 o 
  13   3   3     1049.37     1099.16     50.40 o 
  14   3   3     6984.55     6807.00     60.70 o 
  15   3   3      178.95      179.69     49.70 o 
  16   3   3      357.67      424.90     50.59 o 
  17   3   3       14.16       65.66     48.39 o 
  18   3   3       90.80      106.46     51.37 o 
  19   3   3      323.66      316.38     53.15 o 
  20   3   3      156.84      155.30     50.96 o 
  21   3   3        7.84       86.10     59.35 o 
  22   3   3       92.13      161.15     64.84 o 
  23   3   3       84.63      117.85     65.35 o 
  24   3   3      221.69      225.52     76.66 o 
   0   4   3      283.51      447.92     84.99 o 
   1   4   3     1449.54     1474.17     59.20 o 
   2   4   3      937.50     1111.26     56.46 o 
   3   4   3    17058.91    17560.80    100.94 o 
   4   4   3     1113.93     1467.91     54.13 o 
   5   4   3     6859.91     6650.43     70.02 o 
   6   4   3      919.00      974.98     51.72 o 
   7   4   3     1950.06     1714.88     51.41 o 
   8   4   3     7857.21     7466.37     66.04 o 
   9   4   3      714.57      700.26     50.35 o 
  10   4   3     2329.22     2256.06     53.86 o 
  11   4   3     3026.59     3007.50     55.77 o 
  12   4   3     8582.35     8449.79     66.80 o 
  13   4   3     2802.85     2781.96     55.39 o 
  14   4   3     4375.98     4455.01     59.44 o 
  15   4   3      107.12       89.50     51.09 o 
  16   4   3      620.12      628.53     52.34 o 
  17   4   3     2035.65     2044.50     56.59 o 
  18   4   3       34.32       45.79     51.63 o 
  19   4   3      518.07      601.29     55.61 o 
  20   4   3      125.91      103.06     57.06 o 
  21   4   3      278.49      250.76     62.05 o 
  22   4   3        8.36       10.72     62.60 o 
  23   4   3      163.92      216.55     69.59 o 
  24   4   3      395.66      352.35     72.90 o 
   1   5   3     3480.48     3566.17     63.91 o 
   2   5   3     2395.57     2289.80     59.03 o 
   3   5   3     3130.42     3026.79     59.95 o 
   4   5   3      264.28      153.56     48.32 o 
   5   5   3      173.62      195.54     48.45 o 
   6   5   3     2531.82     2667.82     56.36 o 
   7   5   3      527.98      550.64     50.42 o 
   8   5   3     2694.33     3145.13     56.42 o 
   9   5   3      847.76      899.02     49.76 o 
  10   5   3      117.28      208.07     51.17 o 
  11   5   3     2582.85     2484.92     55.08 o 
  12   5   3      987.83      937.96     49.34 o 
  13   5   3      283.56      336.06     51.42 o 
  14   5   3       90.03      138.27     51.63 o 
  15   5   3      445.33      492.87     52.18 o 
  16   5   3       93.50       94.42     51.44 o 
  17   5   3        1.62       -3.12     55.04 o 
  18   5   3     4831.21     5182.37     66.36 o 
  19   5   3      123.71      103.52     58.23 o 
  20   5   3      540.20      501.74     58.37 o 
  21   5   3       50.48       63.63     62.43 o 
  22   5   3        6.09       66.92     67.14 o 
  23   5   3       95.96       99.50     70.84 o 
   0   6   3      104.04      114.65     80.39 o 
   1   6   3     1015.06      985.55     55.53 o 
   2   6   3      771.65      756.54     51.84 o 
   3   6   3      137.94       89.53     50.66 o 
   4   6   3     2426.60     2321.34     57.92 o 
   5   6   3      829.41      871.00     53.18 o 
   6   6   3      600.36      497.44     51.02 o 
   7   6   3      811.12      607.71     48.09 o 
   8   6   3        0.43       27.08     51.91 o 
   9   6   3      622.49      702.19     54.03 o 
  10   6   3     6032.26     5847.55     61.95 o 
  11   6   3       14.65       70.15     51.24 o 
  12   6   3     3552.72     3326.13     59.95 o 
  13   6   3     1613.54     1652.43     56.72 o 
  14   6   3       75.69       77.33     50.92 o 
  15   6   3        4.41       -1.37     54.95 o 
  16   6   3      113.90      102.51     55.03 o 
  17   6   3       91.28      120.27     58.33 o 
  18   6   3      390.36      453.15     57.10 o 
  19   6   3        0.27        6.08     63.56 o 
  20   6   3       32.50       20.14     62.79 o 
  21   6   3      145.72      155.61     76.47 o 
  22   6   3      311.13      251.72     79.74 o 
  23   6   3       23.04       86.07     78.52 o 
   1   7   3     2999.60     3042.36     61.44 o 
   2   7   3     1233.73     1383.89     56.11 o 
   3   7   3     4988.77     4647.36     65.28 o 
   4   7   3     6625.87     6267.00     64.40 o 
   5   7   3       67.12       68.55     51.34 o 
   6   7   3       30.69       46.22     47.86 o 
   7   7   3      257.92      253.40     50.51 o 
   8   7   3     1274.82     1183.42     53.56 o 
   9   7   3      524.74      560.93     54.94 o 
  10   7   3     1758.44     1621.46     57.18 o 
  11   7   3      762.75      724.60     54.20 o 
  12   7   3       38.23       13.72     50.40 o 
  13   7   3      111.60      137.43     53.31 o 
  14   7   3      938.69      976.70     56.51 o 
  15   7   3       14.82       21.70     56.21 o 
  16   7   3        8.37       15.38     56.53 o 
  17   7   3       44.46       42.21     61.37 o 
  18   7   3       10.54       43.05     66.97 o 
  19   7   3       37.40       49.48     67.70 o 
  20   7   3      821.72      875.76     77.78 o 
  21   7   3      324.52      334.29     83.09 o 
  22   7   3       54.70       40.14     75.66 o 
   0   8   3     4302.42     4297.25     98.36 o 
   1   8   3       59.54       66.11     54.61 o 
   2   8   3     1669.45     1669.01     55.24 o 
   3   8   3      211.34      196.69     51.43 o 
   4   8   3     1050.16      999.97     55.91 o 
   5   8   3      109.48      132.59     51.25 o 
   6   8   3     1598.97     1485.47     55.43 o 
   7   8   3       91.17       81.01     53.34 o 
   8   8   3        0.22       21.22     52.80 o 
   9   8   3       38.01       53.12     52.26 o 
  10   8   3        0.30       57.86     54.61 o 
  11   8   3      179.37      159.39     56.83 o 
  12   8   3       61.55       16.16     56.59 o 
  13   8   3      981.55      948.65     54.53 o 
  14   8   3      429.97      477.77     55.36 o 
  15   8   3        4.72       -3.34     57.02 o 
  16   8   3      546.06      540.87     60.80 o 
  17   8   3        9.35       42.28     69.71 o 
  18   8   3       38.97       53.23     70.83 o 
  19   8   3      115.02      128.74     75.59 o 
  20   8   3      864.36      808.56     80.69 o 
  21   8   3       84.67       87.15     75.29 o 
   1   9   3     5669.04     5490.85     66.70 o 
   2   9   3      111.22      146.46     55.49 o 
   3   9   3      299.05      301.50     54.09 o 
   4   9   3      264.94      322.18     57.75 o 
   5   9   3        8.19       51.49     55.07 o 
   6   9   3      581.14      595.10     58.34 o 
   7   9   3       15.11       82.48     54.38 o 
   8   9   3     1575.51     1459.68     55.82 o 
   9   9   3     1544.76     1409.31     58.49 o 
  10   9   3        0.32        6.08     52.07 o 
  11   9   3      515.70      538.23     55.44 o 
  12   9   3       74.68      107.31     54.78 o 
  13   9   3      332.98      343.89     60.68 o 
  14   9   3      154.56      153.32     61.72 o 
  15   9   3      259.72      354.21     65.96 o 
  16   9   3      485.00      605.13     66.00 o 
  17   9   3       52.85       99.58     80.81 o 
  18   9   3        0.60       14.64     77.33 o 
  19   9   3       17.00       45.76     89.30 o 
  20   9   3        0.31       57.43     82.01 o 
   0  10   3     5083.43     4833.18    102.17 o 
   1  10   3     1054.65     1118.22     62.44 o 
   2  10   3      773.50      795.39     59.86 o 
   3  10   3      374.89      404.05     57.93 o 
   4  10   3      922.40      960.41     60.28 o 
   5  10   3      408.20      502.47     57.14 o 
   6  10   3     1709.10     1689.96     61.43 o 
   7  10   3      497.16      548.35     58.55 o 
   8  10   3       71.12      101.01     59.82 o 
   9  10   3     1336.47     1256.18     62.86 o 
  10  10   3      263.30      278.14     61.09 o 
  11  10   3       48.41       47.48     60.60 o 
  12  10   3      457.09      506.97     65.71 o 
  13  10   3      243.93      260.57     57.95 o 
  14  10   3     1070.84     1207.46     66.23 o 
  15  10   3      662.97      650.81     68.45 o 
  16  10   3      652.53      578.53     75.81 o 
  17  10   3      519.53      473.44     76.46 o 
  18  10   3        1.98       43.89     82.80 o 
  19  10   3      244.16      219.83     87.55 o 
   1  11   3       25.10       58.54     64.17 o 
   2  11   3        8.51       55.15     61.40 o 
   3  11   3       43.22       87.79     61.40 o 
   4  11   3      150.91      205.39     57.70 o 
   5  11   3       30.43       20.52     60.70 o 
   6  11   3      111.69      118.35     59.94 o 
   7  11   3       27.17       75.56     61.38 o 
   8  11   3       16.86       14.85     63.73 o 
   9  11   3      177.10      185.17     63.97 o 
  10  11   3       31.51       51.59     63.00 o 
  11  11   3      108.74      172.88     70.71 o 
  12  11   3      342.07      345.72     72.47 o 
  13  11   3       41.29       55.57     70.33 o 
  14  11   3      334.43      336.43     78.34 o 
  15  11   3        7.43        8.38     71.45 o 
  16  11   3       11.80       32.45     84.47 o 
  17  11   3       11.14       59.83     86.20 o 
   0  12   3     4332.89     4229.48    105.53 o 
   1  12   3      736.32      743.78     65.61 o 
   2  12   3       10.74      -29.91     66.52 o 
   3  12   3       52.51       83.61     73.53 o 
   4  12   3      201.20      227.89     62.58 o 
   5  12   3      201.08      190.15     63.97 o 
   6  12   3     1194.58     1255.18     67.04 o 
   7  12   3      304.65      377.93     65.84 o 
   8  12   3      468.52      550.20     71.80 o 
   9  12   3      351.05      351.51     66.52 o 
  10  12   3       41.79       73.31     77.66 o 
  11  12   3       10.62       26.23     78.32 o 
  12  12   3      216.84      245.45     81.96 o 
  13  12   3       14.18       30.62     77.31 o 
  14  12   3      768.24      639.27     86.22 o 
  15  12   3        3.08       17.37     91.46 o 
   1  13   3      612.72      691.82     69.84 o 
   2  13   3      207.96      181.39     72.38 o 
   3  13   3      432.01      524.93     69.84 o 
   4  13   3        9.06       19.26     80.49 o 
   5  13   3      128.68      123.05     74.43 o 
   6  13   3       94.68      143.95     69.70 o 
   7  13   3        7.96       12.97     74.71 o 
   8  13   3      342.25      370.55     76.43 o 
   9  13   3      301.51      323.15     72.84 o 
  10  13   3       80.65       86.67     82.44 o 
  11  13   3      402.21      358.36    102.03 o 
  12  13   3      140.21      165.82     88.44 o 
  13  13   3       94.19      120.38     95.95 o 
   0  14   3      193.04      192.61    124.14 o 
   1  14   3       10.39       38.72     81.16 o 
   2  14   3       80.62       74.90     77.64 o 
   3  14   3       49.10      112.68     79.25 o 
   4  14   3      250.58      250.85     77.48 o 
   5  14   3       66.44       77.70     80.95 o 
   6  14   3       35.37       71.32     84.59 o 
   7  14   3       25.53       35.07     84.22 o 
   8  14   3      204.48      197.31     86.46 o 
   9  14   3        4.51       45.89     83.20 o 
  10  14   3      113.96       97.70     83.74 o 
   1  15   3      481.04      475.46     94.04 o 
   2  15   3      969.11      903.18     88.71 o 
   3  15   3      332.57      352.03     86.91 o 
   4  15   3     1363.94     1197.28     97.67 o 
   5  15   3        2.35       78.97     86.57 o 
   4   0   4    41537.00    49333.79    217.98 o 
   5   0   4       28.25      252.75     70.10 o 
   6   0   4    23943.36    22806.23    168.80 o 
   7   0   4      492.46      439.30     69.21 o 
   8   0   4       44.09      113.94     64.06 o 
   9   0   4     7739.16     8116.11     90.58 o 
  10   0   4     3043.57     2657.70     72.24 o 
  11   0   4     8439.30     8754.68     89.28 o 
  12   0   4       14.88       -7.15     61.83 o 
  13   0   4      515.97      427.30     66.73 o 
  14   0   4     2383.16     2330.32     73.25 o 
  15   0   4     4121.26     3690.49     75.49 o 
  16   0   4      557.87      550.01     70.32 o 
  17   0   4      141.75      198.29     68.76 o 
  18   0   4      266.15      327.15     70.49 o 
  19   0   4        9.34       81.08     74.64 o 
  20   0   4      927.60      891.25     78.17 o 
  21   0   4      150.18      151.00     85.08 o 
  22   0   4       13.09       14.73     84.83 o 
  23   0   4      320.84      336.73     93.24 o 
  24   0   4      440.04      492.41    111.06 o 
  25   0   4       16.71      125.63    114.97 o 
   1   1   4     4862.79     5213.02     83.68 o 
   2   1   4     2750.94     3012.35     79.79 o 
   3   1   4     3129.55     3521.16     76.41 o 
   4   1   4    13215.61    13664.12     98.21 o 
   5   1   4     5396.52     5299.37     66.13 o 
   6   1   4       15.73       10.15     50.79 o 
   7   1   4     1347.56     1422.89     50.98 o 
   8   1   4      315.52      287.14     46.49 o 
   9   1   4     9041.50     9330.33     66.80 o 
  10   1   4     4163.55     4367.09     55.48 o 
  11   1   4     1314.27     1293.16     46.83 o 
  12   1   4        4.99      -11.66     44.20 o 
  13   1   4      781.45      865.27     47.94 o 
  14   1   4      202.84      167.24     45.48 o 
  15   1   4        1.47       25.75     46.91 o 
  16   1   4       58.56       76.68     48.31 o 
  17   1   4      546.44      496.68     49.20 o 
  18   1   4       32.30       43.97     46.87 o 
  19   1   4      144.15      140.61     49.38 o 
  20   1   4       43.38       60.46     53.37 o 
  21   1   4      129.02      128.90     53.53 o 
  22   1   4      200.31      206.65     63.77 o 
  23   1   4      450.63      476.79     60.02 o 
  24   1   4       10.60       50.06     64.58 o 
  25   1   4      136.92      130.09     66.44 o 
   0   2   4    88735.77    92224.25    408.60 o 
   2   2   4      951.32      874.64     65.34 o 
   3   2   4       24.33       21.82     57.47 o 
   4   2   4     5907.20     6146.00     73.77 o 
   5   2   4     5397.17     4860.29     64.07 o 
   6   2   4     2502.05     2459.76     57.07 o 
   7   2   4     8131.65     7641.32     67.39 o 
   8   2   4      468.84      600.10     48.52 o 
   9   2   4     2101.69     2062.18     52.17 o 
  10   2   4     2459.19     2243.10     49.93 o 
  11   2   4     1402.21     1495.38     48.03 o 
  12   2   4     1592.58     1688.33     49.34 o 
  13   2   4     7869.00     7203.91     61.60 o 
  14   2   4      253.55      246.01     47.18 o 
  15   2   4     2894.13     2690.54     53.61 o 
  16   2   4       15.01       20.68     48.74 o 
  17   2   4      102.83      112.57     46.80 o 
  18   2   4      189.89      220.39     50.32 o 
  19   2   4       67.30       70.23     48.77 o 
  20   2   4      200.08      212.97     53.43 o 
  21   2   4      117.08      145.63     59.45 o 
  22   2   4        4.39       25.92     63.64 o 
  23   2   4      120.44      167.19     67.90 o 
  24   2   4      321.45      354.97     62.94 o 
   1   3   4     1315.01     1374.49     60.73 o 
   2   3   4       45.59      123.58     54.87 o 
   3   3   4     1640.92     1463.91     57.17 o 
   4   3   4    11703.02    12401.20     84.13 o 
   5   3   4     5594.26     5362.99     68.97 o 
   6   3   4      762.86      681.94     52.76 o 
   7   3   4     2088.75     2220.15     54.98 o 
   8   3   4     9834.58     9572.75     69.34 o 
   9   3   4     2078.01     1742.14     50.07 o 
  10   3   4     3057.86     3419.93     54.39 o 
  11   3   4     3609.90     3349.73     55.06 o 
  12   3   4      850.98      863.75     50.04 o 
  13   3   4      901.92      844.40     49.76 o 
  14   3   4     3471.59     3258.33     55.04 o 
  15   3   4      125.76      117.50     49.52 o 
  16   3   4     2089.50     2025.71     53.19 o 
  17   3   4      335.41      322.09     50.44 o 
  18   3   4      109.32      185.71     52.18 o 
  19   3   4     1102.34     1176.46     55.01 o 
  20   3   4       57.60       65.82     55.15 o 
  21   3   4        0.77      -18.71     59.81 o 
  22   3   4       39.88       58.12     61.46 o 
  23   3   4       32.67      104.01     66.22 o 
  24   3   4        6.59       66.15     75.69 o 
   0   4   4     3256.63     3007.35     86.85 o 
   1   4   4     4463.97     4797.30     72.09 o 
   2   4   4     1964.80     2134.25     62.93 o 
   3   4   4     3214.55     2764.63     57.92 o 
   4   4   4      948.85      978.97     52.02 o 
   5   4   4     2681.53     3080.00     58.52 o 
   6   4   4     5403.50     5244.01     66.93 o 
   7   4   4      226.75      282.76     50.23 o 
   8   4   4        0.01        5.53     47.06 o 
   9   4   4      201.63      333.54     47.79 o 
  10   4   4     1352.98     1366.55     52.42 o 
  11   4   4      141.89      149.83     49.65 o 
  12   4   4      966.86      985.72     52.45 o 
  13   4   4     1876.91     1795.33     53.87 o 
  14   4   4      894.12     1026.80     53.10 o 
  15   4   4        4.15       23.56     48.94 o 
  16   4   4        3.47       19.16     50.78 o 
  17   4   4      759.55      884.09     53.87 o 
  18   4   4        0.92       58.32     54.20 o 
  19   4   4     1207.80     1232.24     58.00 o 
  20   4   4       78.33       87.73     58.21 o 
  21   4   4        2.78       28.90     65.24 o 
  22   4   4       46.23       90.80     66.05 o 
  23   4   4      322.32      312.16     73.08 o 
  24   4   4       12.45       33.05     65.24 o 
   1   5   4       32.11       18.68     56.31 o 
   2   5   4      641.05      527.63     54.07 o 
   3   5   4     3877.24     3740.82     61.64 o 
   4   5   4      130.76      120.68     47.97 o 
   5   5   4      142.25       44.41     47.27 o 
   6   5   4      404.60      304.75     48.26 o 
   7   5   4      130.04      164.14     51.25 o 
   8   5   4     4826.55     4997.39     61.63 o 
   9   5   4     1582.07     1376.61     50.00 o 
  10   5   4      735.24      566.24     51.24 o 
  11   5   4     7598.22     7463.77     65.07 o 
  12   5   4     3943.85     3641.37     58.33 o 
  13   5   4     2479.64     2299.92     56.93 o 
  14   5   4     1191.08     1161.68     54.12 o 
  15   5   4      762.30      772.26     53.66 o 
  16   5   4      685.03      735.66     53.95 o 
  17   5   4        1.60       39.14     53.82 o 
  18   5   4       15.11       61.00     59.26 o 
  19   5   4      129.59      119.11     61.47 o 
  20   5   4       73.50      117.37     62.49 o 
  21   5   4      336.73      335.87     64.71 o 
  22   5   4       10.44       98.41     73.47 o 
  23   5   4      340.76      305.36     68.05 o 
   0   6   4    16677.05    16068.17    125.13 o 
   1   6   4      820.35      912.60     57.08 o 
   2   6   4     4195.35     4707.38     63.16 o 
   3   6   4     5256.97     4982.51     63.90 o 
   4   6   4      582.11      763.46     49.39 o 
   5   6   4        8.38       -4.27     48.19 o 
   6   6   4        1.16       42.63     45.47 o 
   7   6   4     1361.90     1479.14     53.83 o 
   8   6   4      363.10      441.50     50.47 o 
   9   6   4      828.85      886.16     54.36 o 
  10   6   4       27.22       76.86     50.54 o 
  11   6   4     1581.56     1467.29     54.82 o 
  12   6   4      557.49      524.43     53.46 o 
  13   6   4      819.17      849.01     53.89 o 
  14   6   4      269.81      287.27     53.14 o 
  15   6   4       14.00        8.25     55.20 o 
  16   6   4     1210.71     1168.67     56.31 o 
  17   6   4     1683.21     1727.21     59.80 o 
  18   6   4      212.54      233.84     65.84 o 
  19   6   4     1061.24     1169.24     67.84 o 
  20   6   4      466.70      466.60     60.98 o 
  21   6   4      362.22      410.64     67.32 o 
  22   6   4     1065.50     1025.91     84.47 o 
  23   6   4        1.11       27.64     71.23 o 
   1   7   4      323.19      314.19     53.66 o 
   2   7   4       53.60       21.60     50.32 o 
   3   7   4      724.16      696.11     53.83 o 
   4   7   4     1069.04     1184.95     53.48 o 
   5   7   4     1468.66     1415.92     54.64 o 
   6   7   4      392.11      325.31     52.59 o 
   7   7   4     1769.30     1750.18     54.58 o 
   8   7   4       40.07       77.33     53.73 o 
   9   7   4       16.78       43.22     51.43 o 
  10   7   4        0.49       18.36     54.71 o 
  11   7   4       12.13       15.32     53.74 o 
  12   7   4        1.50        5.26     57.85 o 
  13   7   4     1214.37     1157.26     55.90 o 
  14   7   4      315.32      322.56     56.11 o 
  15   7   4      955.06     1061.39     58.18 o 
  16   7   4       44.04       76.42     59.15 o 
  17   7   4      630.36      643.31     63.14 o 
  18   7   4       45.46       82.85     64.24 o 
  19   7   4        7.85       20.93     63.99 o 
  20   7   4       35.30       58.47     68.62 o 
  21   7   4        7.45        8.91     76.14 o 
  22   7   4      261.50      164.24     86.07 o 
   0   8   4      791.07      677.74     80.96 o 
   1   8   4      316.49      355.54     56.55 o 
   2   8   4        6.41       32.78     52.28 o 
   3   8   4     1293.83     1240.99     58.12 o 
   4   8   4      155.52      133.89     50.01 o 
   5   8   4     1031.22      976.84     54.14 o 
   6   8   4      139.99      109.50     51.84 o 
   7   8   4     1340.94     1248.34     55.80 o 
   8   8   4       87.44       98.89     53.06 o 
   9   8   4     1663.04     1570.06     58.20 o 
  10   8   4      428.23      456.64     54.10 o 
  11   8   4       42.37       59.09     53.83 o 
  12   8   4     2623.15     2431.77     60.30 o 
  13   8   4        2.17      -10.24     57.57 o 
  14   8   4      405.56      447.93     59.63 o 
  15   8   4      328.19      397.27     61.71 o 
  16   8   4       28.67       27.19     61.45 o 
  17   8   4     1013.44     1017.10     69.60 o 
  18   8   4      391.13      375.02     72.74 o 
  19   8   4      327.32      285.28     80.04 o 
  20   8   4      147.67      190.81     69.02 o 
  21   8   4      244.67      178.92     82.90 o 
   1   9   4       82.99      101.63     62.51 o 
   2   9   4     4688.79     4528.63     69.47 o 
   3   9   4      575.16      490.68     55.09 o 
   4   9   4     1050.52     1001.29     55.95 o 
   5   9   4     4246.97     4112.60     68.68 o 
   6   9   4      370.12      281.36     57.25 o 
   7   9   4      888.82      952.07     57.62 o 
   8   9   4     1415.37     1461.69     59.54 o 
   9   9   4     1099.83      989.42     56.00 o 
  10   9   4      262.38      228.46     56.46 o 
  11   9   4       27.80       28.03     57.85 o 
  12   9   4      101.03       96.82     57.00 o 
  13   9   4      245.18      167.18     56.67 o 
  14   9   4      252.87      311.34     62.42 o 
  15   9   4     1198.51     1271.69     65.18 o 
  16   9   4      196.31      181.79     64.33 o 
  17   9   4      323.76      306.44     72.99 o 
  18   9   4      553.98      544.94     76.58 o 
  19   9   4       90.53       63.97     82.04 o 
  20   9   4      121.65      136.43     90.19 o 
   0  10   4      919.82      856.95     85.37 o 
   1  10   4     1240.01     1328.75     60.71 o 
   2  10   4       32.13       47.95     59.18 o 
   3  10   4      812.20      893.35     55.79 o 
   4  10   4      669.43      624.65     56.12 o 
   5  10   4       63.22       85.73     56.30 o 
   6  10   4      356.44      387.43     59.30 o 
   7  10   4      319.27      294.18     58.01 o 
   8  10   4      716.00      698.25     56.67 o 
   9  10   4      863.10      896.65     59.70 o 
  10  10   4      361.16      330.15     60.58 o 
  11  10   4        4.72      -10.35     58.83 o 
  12  10   4       16.44       43.68     65.16 o 
  13  10   4       36.25       56.59     57.72 o 
  14  10   4       39.65       34.53     66.48 o 
  15  10   4       63.56       88.86     68.97 o 
  16  10   4      257.67      292.09     73.97 o 
  17  10   4        0.47       -6.07     75.57 o 
  18  10   4       16.69       18.66     83.76 o 
  19  10   4       62.87       71.87    320.17 o 
   1  11   4     7112.88     7158.23     77.75 o 
   2  11   4     1389.66     1376.71     61.46 o 
   3  11   4       77.99       70.02     63.13 o 
   4  11   4     1575.86     1604.52     67.75 o 
   5  11   4      193.60      190.14     58.33 o 
   6  11   4     1675.64     1680.95     63.50 o 
   7  11   4      116.30      165.49     61.94 o 
   8  11   4       36.38       48.54     64.63 o 
   9  11   4      328.28      352.62     65.40 o 
  10  11   4        7.38       23.29     68.95 o 
  11  11   4        9.46       47.17     75.37 o 
  12  11   4      289.33      310.17     68.35 o 
  13  11   4      251.64      274.63     71.95 o 
  14  11   4        0.67       57.42     78.97 o 
  15  11   4      986.41     1121.19     74.06 o 
  16  11   4      854.41      776.72     83.21 o 
  17  11   4       85.03       83.67    103.80 o 
   0  12   4       59.96      109.88     90.82 o 
   1  12   4      500.88      493.95     66.36 o 
   2  12   4      153.88      184.93     64.27 o 
   3  12   4      258.85      327.13     67.84 o 
   4  12   4      844.94      841.64     67.11 o 
   5  12   4       62.12       98.35     63.76 o 
   6  12   4       16.15       37.97     66.06 o 
   7  12   4       56.63      123.00     67.72 o 
   8  12   4        7.67        7.96     66.63 o 
   9  12   4       17.27       25.73     68.02 o 
  10  12   4      235.64      263.53     67.01 o 
  11  12   4       45.42       71.07     80.56 o 
  12  12   4       94.64      113.60     72.68 o 
  13  12   4      210.77      241.04     72.07 o 
  14  12   4      110.16      170.98     92.98 o 
  15  12   4      131.70      103.39     95.47 o 
   1  13   4      195.51      206.04     71.97 o 
   2  13   4      282.79      323.46     73.03 o 
   3  13   4       39.65       68.24     69.73 o 
   4  13   4      144.84      147.25     68.07 o 
   5  13   4      789.41      878.16     77.29 o 
   6  13   4      432.91      352.88     79.40 o 
   7  13   4       81.98       99.80     73.27 o 
   8  13   4      130.27      143.19     73.25 o 
   9  13   4       32.69       63.76     73.07 o 
  10  13   4       46.39       76.67     83.97 o 
  11  13   4       11.84       53.09     87.42 o 
  12  13   4      119.89      165.58     94.15 o 
  13  13   4      337.18      311.45     95.12 o 
   0  14   4      520.18      620.87    107.68 o 
   1  14   4      300.63      293.79     77.59 o 
   2  14   4      678.22      726.98     77.56 o 
   3  14   4     1349.98     1439.93     78.84 o 
   4  14   4      130.26      187.45     80.90 o 
   5  14   4      416.44      347.61     78.11 o 
   6  14   4       23.32       18.62     83.70 o 
   7  14   4        0.33      -13.06     84.70 o 
   8  14   4       72.10       76.99     85.74 o 
   9  14   4      213.93      194.77     78.13 o 
  10  14   4      299.56      319.97    129.04 o 
   1  15   4     1135.69     1052.52     85.50 o 
   2  15   4        0.12       15.19     88.49 o 
   3  15   4      309.29      278.97     87.07 o 
   4  15   4        2.96        7.86     84.60 o 
   1   1   5    10063.57    10479.96     95.13 o 
   2   1   5     5824.83     6360.16     83.12 o 
   3   1   5     6079.69     5990.21     79.64 o 
   4   1   5     1309.52     1198.73     57.65 o 
   5   1   5     6075.19     6185.09     69.54 o 
   6   1   5     1702.77     1831.82     51.86 o 
   7   1   5        5.91       13.31     46.96 o 
   8   1   5    10527.62    10246.09     68.74 o 
   9   1   5     3633.77     3621.40     55.16 o 
  10   1   5        1.82        1.30     44.00 o 
  11   1   5     1987.70     1549.90     48.31 o 
  12   1   5       40.82       28.40     44.84 o 
  13   1   5        8.30      -21.85     47.19 o 
  14   1   5     1356.46     1241.61     50.07 o 
  15   1   5      360.88      390.30     48.45 o 
  16   1   5     1789.50     1568.52     49.71 o 
  17   1   5     2087.25     1981.99     51.31 o 
  18   1   5      234.28      186.86     50.65 o 
  19   1   5        1.72       14.50     50.70 o 
  20   1   5      576.61      569.75     54.97 o 
  21   1   5       34.15       70.59     57.00 o 
  22   1   5        2.89        3.95     66.65 o 
  23   1   5       71.39       98.03     69.52 o 
  24   1   5        0.11       22.56     69.40 o 
   0   2   5    20121.81    18500.14    152.85 o 
   1   2   5    19513.18    23920.52    118.20 o 
   2   2   5    34454.68    36306.88    134.89 o 
   3   2   5    15251.04    13162.16     93.85 o 
   4   2   5    13588.53    12710.40     84.64 o 
   5   2   5      913.64      864.50     51.85 o 
   6   2   5      737.47      711.94     49.44 o 
   7   2   5      989.78      898.64     51.19 o 
   8   2   5      395.28      524.67     49.14 o 
   9   2   5     3993.09     4288.23     56.39 o 
  10   2   5     2861.23     2745.28     53.53 o 
  11   2   5       11.33       38.60     46.60 o 
  12   2   5      309.28      282.10     46.41 o 
  13   2   5      431.86      414.85     47.63 o 
  14   2   5      432.98      449.94     47.51 o 
  15   2   5      273.75      232.60     48.01 o 
  16   2   5        1.84       15.35     48.81 o 
  17   2   5       82.83      128.62     49.22 o 
  18   2   5       50.44       54.11     50.86 o 
  19   2   5      199.60      200.64     53.78 o 
  20   2   5      101.79      100.53     54.93 o 
  21   2   5      189.82      232.77     63.18 o 
  22   2   5      737.66      701.42     71.26 o 
  23   2   5      337.22      347.66     65.32 o 
  24   2   5      541.18      517.57     63.99 o 
   1   3   5     3825.75     4312.60     67.23 o 
   2   3   5     3844.57     3782.14     65.60 o 
   3   3   5     1646.41     1560.68     62.18 o 
   4   3   5      876.17      908.87     51.46 o 
   5   3   5    31429.98    32051.41    141.62 o 
   6   3   5     4575.21     4792.44     65.67 o 
   7   3   5     6513.68     6588.68     64.78 o 
   8   3   5      656.45      432.28     47.38 o 
   9   3   5     1214.25      954.65     49.15 o 
  10   3   5      531.37      517.19     47.25 o 
  11   3   5     4352.83     4340.64     57.84 o 
  12   3   5     3750.77     3800.29     56.04 o 
  13   3   5       90.60      130.12     49.08 o 
  14   3   5     4623.45     4358.58     56.95 o 
  15   3   5     2968.55     2802.64     54.51 o 
  16   3   5       77.64      104.23     49.47 o 
  17   3   5      558.65      551.26     52.52 o 
  18   3   5     1362.88     1393.15     55.15 o 
  19   3   5      114.94      158.90     54.75 o 
  20   3   5       95.31       88.48     55.98 o 
  21   3   5      230.83      263.53     60.91 o 
  22   3   5      101.57      122.41     60.12 o 
  23   3   5       11.05       31.75     65.90 o 
  24   3   5      179.48      182.03     73.08 o 
   0   4   5     2042.03     2201.51     83.10 o 
   1   4   5      501.37      287.26     52.19 o 
   2   4   5     1707.72     1407.97     58.08 o 
   3   4   5     1534.65     1590.51     56.24 o 
   4   4   5      103.99       63.65     50.84 o 
   5   4   5       19.92       40.53     50.29 o 
   6   4   5      137.23      129.02     49.50 o 
   7   4   5     9902.84     9899.21     73.59 o 
   8   4   5      496.97      487.47     48.19 o 
   9   4   5     2588.25     2529.03     54.43 o 
  10   4   5     1499.48     1461.22     52.38 o 
  11   4   5      881.12      825.24     50.27 o 
  12   4   5     8165.42     7731.59     65.06 o 
  13   4   5     3401.39     3081.12     54.77 o 
  14   4   5      755.78      774.35     51.19 o 
  15   4   5       20.41       29.63     51.21 o 
  16   4   5     1463.40     1418.83     52.63 o 
  17   4   5       97.41      137.00     50.96 o 
  18   4   5        0.05      -13.39     53.40 o 
  19   4   5      185.05      172.67     54.92 o 
  20   4   5      249.13      325.32     59.00 o 
  21   4   5      109.21      201.29     69.06 o 
  22   4   5      747.21      809.01     71.64 o 
  23   4   5       70.35       79.95     71.29 o 
  24   4   5      325.21      276.55     67.12 o 
   1   5   5    13676.16    13681.00     83.46 o 
   2   5   5      381.21      420.36     53.52 o 
   3   5   5      107.74      161.88     47.79 o 
   4   5   5     1419.62     1756.06     52.45 o 
   5   5   5     1090.98     1024.03     51.03 o 
   6   5   5     1923.59     2168.72     53.62 o 
   7   5   5      330.42      247.94     49.24 o 
   8   5   5     1141.69     1019.36     51.52 o 
   9   5   5       44.03       97.25     50.33 o 
  10   5   5      970.49     1173.29     53.17 o 
  11   5   5      261.88      270.30     52.08 o 
  12   5   5     1634.57     1423.05     54.34 o 
  13   5   5     1195.75     1112.63     54.12 o 
  14   5   5     5073.36     5038.25     61.26 o 
  15   5   5        5.57       33.16     50.51 o 
  16   5   5     2841.50     2868.62     58.46 o 
  17   5   5      969.21      974.00     56.60 o 
  18   5   5     5035.77     4584.90     67.70 o 
  19   5   5      574.87      535.70     59.81 o 
  20   5   5     2121.48     2224.89     70.60 o 
  21   5   5      523.72      519.28     70.23 o 
  22   5   5      177.80      157.74     71.33 o 
  23   5   5       64.76       98.92     75.14 o 
   0   6   5     1404.61     1410.83     77.63 o 
   1   6   5     1632.76     1738.06     55.94 o 
   2   6   5      280.74      290.21     58.00 o 
   3   6   5      305.50      192.42     51.33 o 
   4   6   5     1536.13     1401.60     53.62 o 
   5   6   5       19.81       -5.48     51.17 o 
   6   6   5     2650.54     2648.53     58.81 o 
   7   6   5     1189.55     1299.46     52.82 o 
   8   6   5      745.52      751.74     48.96 o 
   9   6   5     2117.65     2040.05     52.94 o 
  10   6   5      252.59      208.12     51.80 o 
  11   6   5      593.67      560.84     55.49 o 
  12   6   5     2527.18     2489.58     56.29 o 
  13   6   5     1806.72     1737.33     56.04 o 
  14   6   5      258.39      242.17     54.11 o 
  15   6   5       20.72       73.88     53.60 o 
  16   6   5       86.85      107.44     55.15 o 
  17   6   5      422.55      509.02     57.13 o 
  18   6   5       93.81      134.17     63.33 o 
  19   6   5      367.93      363.11     62.49 o 
  20   6   5        4.48       27.38     62.33 o 
  21   6   5      268.91      302.04     77.24 o 
  22   6   5       51.60       40.71     73.59 o 
  23   6   5      141.19      281.93    214.42 o 
   1   7   5      193.51       99.91     54.22 o 
   2   7   5     3082.11     2819.29     60.45 o 
   3   7   5      313.66      257.97     52.18 o 
   4   7   5     1401.56     1408.76     54.78 o 
   5   7   5     1831.49     2025.40     53.13 o 
   6   7   5      125.72       61.49     52.64 o 
   7   7   5       64.92       66.36     51.99 o 
   8   7   5      857.24      823.46     55.00 o 
   9   7   5        9.39       -7.86     51.62 o 
  10   7   5      846.12      747.86     55.54 o 
  11   7   5      318.50      377.62     50.80 o 
  12   7   5       85.99      143.02     56.42 o 
  13   7   5      315.58      294.11     52.31 o 
  14   7   5      125.66      190.18     58.42 o 
  15   7   5      905.74      927.46     60.47 o 
  16   7   5        8.88       35.39     59.67 o 
  17   7   5       26.15       52.40     60.87 o 
  18   7   5     1227.78     1299.87     62.24 o 
  19   7   5       61.01       70.87     71.33 o 
  20   7   5      646.33      684.33     66.70 o 
  21   7   5     1335.03     1308.92     76.42 o 
  22   7   5        4.49       51.29     78.58 o 
   0   8   5     2916.30     3055.89     89.48 o 
   1   8   5     4188.45     3943.47     65.19 o 
   2   8   5      171.23      198.50     56.83 o 
   3   8   5     1480.78     1366.59     57.20 o 
   4   8   5       21.39        1.05     51.84 o 
   5   8   5      126.04      122.67     51.67 o 
   6   8   5       84.45      101.58     51.33 o 
   7   8   5     1865.39     1687.99     54.97 o 
   8   8   5       20.54       19.15     55.50 o 
   9   8   5      354.30      460.71     56.86 o 
  10   8   5       12.14       20.66     51.84 o 
  11   8   5      174.81      198.92     53.69 o 
  12   8   5        0.80       24.88     54.89 o 
  13   8   5     1601.10     1678.99     59.39 o 
  14   8   5       43.90       80.32     56.32 o 
  15   8   5      302.46      298.65     59.43 o 
  16   8   5      231.72      259.36     61.27 o 
  17   8   5        2.83       13.56     65.09 o 
  18   8   5        1.86       19.42     69.24 o 
  19   8   5      565.44      584.36     84.23 o 
  20   8   5       21.48       19.26     71.50 o 
  21   8   5       93.51       72.38     80.82 o 
   1   9   5      511.27      574.53     55.91 o 
   2   9   5      348.97      297.14     59.20 o 
   3   9   5      785.00      767.23     58.32 o 
   4   9   5      189.73      210.98     53.74 o 
   5   9   5      510.48      500.45     58.50 o 
   6   9   5      211.72      202.60     54.92 o 
   7   9   5      694.85      737.72     57.31 o 
   8   9   5      420.18      356.47     53.76 o 
   9   9   5     1252.83     1172.30     57.55 o 
  10   9   5      128.73       96.60     56.10 o 
  11   9   5       44.40       92.19     58.86 o 
  12   9   5       41.55      147.54     59.32 o 
  13   9   5      255.95      302.22     58.47 o 
  14   9   5      366.35      405.87     60.39 o 
  15   9   5      208.71      213.32     65.69 o 
  16   9   5      843.79      876.03     69.93 o 
  17   9   5        1.92       51.35     69.92 o 
  18   9   5      176.85      192.22     79.63 o 
  19   9   5        1.35       67.22     73.08 o 
  20   9   5     1147.54      915.77     82.93 o 
   0  10   5     3262.09     3341.98     91.75 o 
   1  10   5       82.44       90.49     59.47 o 
   2  10   5        2.58       47.29     60.25 o 
   3  10   5      511.62      579.83     60.78 o 
   4  10   5      189.15      242.88     58.36 o 
   5  10   5       88.41      127.19     58.03 o 
   6  10   5       23.45       30.80     56.81 o 
   7  10   5       29.60       41.39     59.29 o 
   8  10   5      407.55      432.71     59.41 o 
   9  10   5        0.74       15.95     55.32 o 
  10  10   5     1343.06     1264.16     63.46 o 
  11  10   5      121.65      137.07     66.75 o 
  12  10   5      452.37      483.55     62.00 o 
  13  10   5      860.01      933.71     65.01 o 
  14  10   5      625.48      523.90     70.17 o 
  15  10   5      229.00      192.62     75.89 o 
  16  10   5       12.86       11.43     70.58 o 
  17  10   5     1145.91     1111.82     77.64 o 
  18  10   5        7.76       37.52     77.48 o 
   1  11   5      699.43      693.07     62.27 o 
   2  11   5      264.60      345.98     59.74 o 
   3  11   5      152.52      138.07     61.60 o 
   4  11   5      356.84      340.95     61.35 o 
   5  11   5     2196.21     2154.27     66.71 o 
   6  11   5      285.95      314.67     60.56 o 
   7  11   5      438.19      523.50     60.49 o 
   8  11   5       64.16       73.28     61.28 o 
   9  11   5        8.89        3.75     64.61 o 
  10  11   5        0.02        7.80     71.18 o 
  11  11   5      270.47      249.09     67.80 o 
  12  11   5       15.15       19.94     65.36 o 
  13  11   5        9.62       44.22     68.78 o 
  14  11   5       14.38       16.44     77.62 o 
  15  11   5      124.66      153.75     77.39 o 
  16  11   5        2.12       49.50     80.16 o 
  17  11   5       12.22       11.20     78.55 o 
   0  12   5     3308.98     3533.03    100.55 o 
   1  12   5     2076.72     2022.23     70.07 o 
   2  12   5      161.27      175.36     65.25 o 
   3  12   5     1746.03     1831.87     66.67 o 
   4  12   5      153.87      148.43     64.76 o 
   5  12   5      854.20      890.27     70.10 o 
   6  12   5     1170.97     1271.37     69.19 o 
   7  12   5      159.89      205.95     69.62 o 
   8  12   5     1072.68     1123.15     70.16 o 
   9  12   5      437.59      431.88     76.82 o 
  10  12   5     1535.54     1437.24     70.63 o 
  11  12   5       50.05       53.72     77.04 o 
  12  12   5     1227.41     1248.77     72.56 o 
  13  12   5      238.06      278.89     84.92 o 
  14  12   5     1029.60      915.81     89.57 o 
  15  12   5       15.07       72.45     82.95 o 
   1  13   5      778.39      865.87     70.18 o 
   2  13   5      157.97      192.80     70.52 o 
   3  13   5      368.71      409.09     74.85 o 
   4  13   5       63.58       92.35     70.28 o 
   5  13   5       87.08       96.77     67.71 o 
   6  13   5       37.51       99.09     76.92 o 
   7  13   5      121.41      169.39     77.18 o 
   8  13   5      310.23      356.44     79.84 o 
   9  13   5       32.09       70.59     70.31 o 
  10  13   5      151.19      151.77     79.65 o 
  11  13   5       11.62       20.46     85.15 o 
  12  13   5       71.90       59.28     90.40 o 
  13  13   5      235.90      297.91    329.24 o 
   0  14   5        0.09       15.26    103.18 o 
   1  14   5      520.67      542.41     79.35 o 
   2  14   5       93.57      121.69     78.76 o 
   3  14   5      573.68      588.81     83.59 o 
   4  14   5      200.13      213.18     77.14 o 
   5  14   5       15.82        6.09     77.18 o 
   6  14   5       96.86       80.46     78.70 o 
   7  14   5      203.04      175.63     75.55 o 
   8  14   5        9.63       46.18     81.63 o 
   9  14   5       10.91       27.92     78.97 o 
   1  15   5      333.40      266.51     89.96 o 
   2  15   5      131.66      134.39     83.99 o 
   3  15   5       16.23       39.66     85.04 o 
   4  15   5     1386.77     1304.21    129.27 o 
   0   0   6    68626.41    71527.91    473.87 o 
   1   0   6   102622.38   120704.79    363.23 o 
   2   0   6     6887.10     6813.82    109.64 o 
   3   0   6    18724.49    24006.93    154.40 o 
   4   0   6     1413.37     1593.10     83.69 o 
   5   0   6        5.08       38.30     69.76 o 
   6   0   6     6546.91     6277.81     96.39 o 
   7   0   6     4775.29     4803.84     84.47 o 
   8   0   6       58.66      114.20     70.65 o 
   9   0   6     6052.92     6398.12     83.82 o 
  10   0   6    13523.70    12957.32     98.24 o 
  11   0   6      220.20      223.79     65.46 o 
  12   0   6     6791.10     6604.03     83.64 o 
  13   0   6      560.01      527.64     65.64 o 
  14   0   6       13.70       -7.46     66.79 o 
  15   0   6      991.57     1024.62     71.77 o 
  16   0   6      452.47      440.51     68.96 o 
  17   0   6      622.97      570.03     72.42 o 
  18   0   6     2853.08     2796.35     77.02 o 
  19   0   6      796.00      915.32     84.29 o 
  20   0   6        1.29       53.16     75.80 o 
  21   0   6      556.31      641.36     83.17 o 
  22   0   6       30.34       27.46     83.37 o 
  23   0   6       78.32       69.07     93.44 o 
  24   0   6      130.71      123.34     90.54 o 
   1   1   6     1738.98     1788.73     64.87 o 
   2   1   6     8633.80     8785.32     81.11 o 
   3   1   6    33817.41    34689.00    127.79 o 
   4   1   6    20020.71    20203.26     95.48 o 
   5   1   6    10995.50    11627.67     77.47 o 
   6   1   6      596.24      624.71     54.06 o 
   7   1   6     3457.33     3634.59     57.41 o 
   8   1   6        0.26       12.37     46.38 o 
   9   1   6       79.52       63.81     42.95 o 
  10   1   6      207.22      251.29     44.30 o 
  11   1   6      674.55      847.71     47.12 o 
  12   1   6      144.26      119.00     43.30 o 
  13   1   6      189.39      184.19     48.11 o 
  14   1   6       34.16       40.16     46.88 o 
  15   1   6      140.89      200.69     45.43 o 
  16   1   6      205.91      240.66     46.95 o 
  17   1   6        2.29       16.45     49.77 o 
  18   1   6       75.31       93.22     49.14 o 
  19   1   6       51.16       48.03     54.00 o 
  20   1   6       47.53       56.67     54.32 o 
  21   1   6      586.75      602.19     63.82 o 
  22   1   6      167.31      166.97     65.79 o 
  23   1   6       98.77      168.44     72.08 o 
  24   1   6       66.51      104.06     72.21 o 
   0   2   6    19210.01    20458.12    148.37 o 
   1   2   6     9367.56     9807.06     81.60 o 
   2   2   6     7769.57     7817.52     77.22 o 
   3   2   6     5280.79     5068.11     67.02 o 
   4   2   6    15219.22    15250.47     85.65 o 
   5   2   6    15054.64    14920.25     86.13 o 
   6   2   6       59.97       79.07     48.29 o 
   7   2   6     4606.25     4656.71     61.62 o 
   8   2   6      927.32     1010.50     48.72 o 
   9   2   6      627.73      618.57     46.81 o 
  10   2   6     5553.75     5292.11     57.49 o 
  11   2   6       27.20       70.23     44.57 o 
  12   2   6        0.98       26.73     44.14 o 
  13   2   6       95.81       62.94     47.33 o 
  14   2   6     1289.65     1187.98     50.66 o 
  15   2   6      118.63      108.32     48.99 o 
  16   2   6     2978.13     2922.69     55.55 o 
  17   2   6     1718.36     1649.65     54.52 o 
  18   2   6       75.41      106.46     51.95 o 
  19   2   6      970.37     1107.99     56.70 o 
  20   2   6      119.48      173.29     53.75 o 
  21   2   6      412.40      396.22     59.04 o 
  22   2   6       21.98       88.88     67.97 o 
  23   2   6       57.70       97.34     69.39 o 
  24   2   6      462.80      469.83     69.99 o 
   1   3   6     4047.90     3804.40     64.13 o 
   2   3   6     2948.72     2664.40     56.42 o 
   3   3   6     1794.70     1609.14     54.90 o 
   4   3   6     4513.52     4800.19     65.28 o 
   5   3   6     2443.57     2874.93     56.87 o 
   6   3   6     5428.01     5282.98     64.09 o 
   7   3   6      614.22      565.43     50.51 o 
   8   3   6     1707.87     1753.97     52.85 o 
   9   3   6     3560.38     3403.88     55.47 o 
  10   3   6      398.78      364.38     47.08 o 
  11   3   6     3999.94     3704.79     56.89 o 
  12   3   6      930.30      834.54     48.51 o 
  13   3   6     2992.30     2941.91     54.34 o 
  14   3   6      802.53      874.73     50.44 o 
  15   3   6      614.03      599.10     49.02 o 
  16   3   6      135.96      141.06     49.97 o 
  17   3   6     1415.10     1607.93     54.05 o 
  18   3   6      101.06      146.31     52.27 o 
  19   3   6        5.76       41.02     57.80 o 
  20   3   6      112.00      155.73     55.22 o 
  21   3   6      835.84      871.27     58.85 o 
  22   3   6       18.27       32.40     61.19 o 
  23   3   6      311.86      305.87     64.28 o 
  24   3   6       99.26      127.79     67.91 o 
   0   4   6      191.24      264.04     68.69 o 
   1   4   6       11.40       40.23     52.91 o 
   2   4   6       13.82       15.98     49.03 o 
   3   4   6      204.71      123.57     51.58 o 
   4   4   6     2445.98     2337.93     51.95 o 
   5   4   6      159.58       59.63     49.99 o 
   6   4   6     1672.34     1766.86     54.06 o 
   7   4   6     7302.35     8071.36     65.91 o 
   8   4   6       69.46       35.14     47.77 o 
   9   4   6      386.72      285.05     50.41 o 
  10   4   6      113.48      132.46     49.53 o 
  11   4   6        3.66      -31.69     49.54 o 
  12   4   6      447.34      447.37     50.98 o 
  13   4   6     1976.87     1996.18     53.42 o 
  14   4   6      467.82      414.87     52.95 o 
  15   4   6      150.02      232.03     49.62 o 
  16   4   6     3831.08     3773.87     58.61 o 
  17   4   6        4.87       30.08     51.15 o 
  18   4   6      108.70       98.41     51.68 o 
  19   4   6      271.91      309.74     57.36 o 
  20   4   6      520.66      549.01     69.58 o 
  21   4   6       95.75      166.63     68.56 o 
  22   4   6      265.55      266.36     63.14 o 
  23   4   6       38.60       29.26     68.67 o 
  24   4   6       83.36      146.98    117.10 o 
   1   5   6     2203.47     2082.48     56.20 o 
   2   5   6     1027.71      899.28     52.93 o 
   3   5   6     6954.22     6808.55     78.72 o 
   4   5   6       12.88        3.31     49.01 o 
   5   5   6     8056.27     8830.50     67.86 o 
   6   5   6     4831.74     4800.00     60.32 o 
   7   5   6      370.73      225.98     47.39 o 
   8   5   6     7275.21     6865.34     64.20 o 
   9   5   6     2656.82     2819.25     55.95 o 
  10   5   6     1370.54     1505.31     55.19 o 
  11   5   6     3182.92     2770.54     57.73 o 
  12   5   6      141.84      130.01     49.28 o 
  13   5   6     3892.17     3977.08     57.49 o 
  14   5   6     4245.63     4332.89     60.19 o 
  15   5   6      397.16      395.90     53.43 o 
  16   5   6       33.59       41.91     49.65 o 
  17   5   6       18.83       57.50     56.11 o 
  18   5   6      158.94      214.45     56.47 o 
  19   5   6      260.33      267.62     60.06 o 
  20   5   6      106.13       99.38     58.94 o 
  21   5   6      843.64      811.08     69.67 o 
  22   5   6       77.34       95.56     71.52 o 
  23   5   6       50.49       61.43     67.94 o 
   0   6   6     4775.38     4561.18     92.05 o 
   1   6   6      963.73     1340.98     52.68 o 
   2   6   6      615.14      693.27     50.13 o 
   3   6   6       48.61      121.89     53.20 o 
   4   6   6     1762.28     1653.08     53.43 o 
   5   6   6        8.40       44.50     50.55 o 
   6   6   6     2829.76     2727.06     55.08 o 
   7   6   6        0.62       20.99     48.71 o 
   8   6   6      685.45      666.64     53.88 o 
   9   6   6       71.18       99.91     51.20 o 
  10   6   6     3153.00     3084.62     57.08 o 
  11   6   6      659.38      702.51     50.65 o 
  12   6   6        8.92        6.18     53.56 o 
  13   6   6     1007.51     1113.16     57.52 o 
  14   6   6     1049.45      976.47     58.21 o 
  15   6   6      175.59      206.71     54.01 o 
  16   6   6     1343.49     1467.93     57.97 o 
  17   6   6     1311.18     1411.39     63.83 o 
  18   6   6      350.20      368.26     58.86 o 
  19   6   6      439.07      508.69     63.92 o 
  20   6   6        7.86       -1.05     72.82 o 
  21   6   6      616.55      573.30     75.90 o 
  22   6   6       22.17       52.66     72.72 o 
   1   7   6       26.74       67.76     51.73 o 
   2   7   6     5722.82     5791.29     68.89 o 
   3   7   6      271.30      274.66     53.64 o 
   4   7   6      244.62      249.85     49.68 o 
   5   7   6      123.63      151.48     51.30 o 
   6   7   6      628.94      682.96     52.86 o 
   7   7   6      762.78      838.32     54.26 o 
   8   7   6     1323.59     1172.09     56.49 o 
   9   7   6       40.86       37.23     52.66 o 
  10   7   6       29.79        2.15     51.58 o 
  11   7   6       59.46       45.71     52.70 o 
  12   7   6     1137.08     1242.97     56.24 o 
  13   7   6        0.03       11.35     49.31 o 
  14   7   6      216.82      248.20     55.02 o 
  15   7   6       56.90      117.38     58.82 o 
  16   7   6      125.98      122.88     66.60 o 
  17   7   6      262.07      213.24     64.07 o 
  18   7   6       91.00       96.00     66.31 o 
  19   7   6       44.67      111.04     74.32 o 
  20   7   6        0.26        4.26     68.10 o 
  21   7   6      530.35      434.66     78.19 o 
  22   7   6      230.94      193.54     71.97 o 
   0   8   6      729.94      624.94     80.93 o 
   1   8   6      671.73      664.35     57.38 o 
   2   8   6       52.27       65.03     54.76 o 
   3   8   6      130.96      130.26     55.68 o 
   4   8   6       95.44       83.06     55.37 o 
   5   8   6     1113.29     1099.53     56.04 o 
   6   8   6      122.49      122.37     50.00 o 
   7   8   6     1300.81     1191.39     55.40 o 
   8   8   6       23.28       28.72     54.05 o 
   9   8   6     1414.84     1327.09     54.58 o 
  10   8   6      640.62      539.60     55.46 o 
  11   8   6      452.56      469.35     51.73 o 
  12   8   6       34.78       76.40     53.60 o 
  13   8   6     1067.79     1090.48     59.98 o 
  14   8   6      558.29      521.44     62.92 o 
  15   8   6      403.47      445.94     58.18 o 
  16   8   6      323.47      348.39     65.52 o 
  17   8   6      296.01      330.29     64.97 o 
  18   8   6        0.01       78.69     71.17 o 
  19   8   6      542.10      558.19     80.34 o 
  20   8   6       42.56       74.30     70.07 o 
  21   8   6      826.67      718.16     74.61 o 
   1   9   6      152.56      141.55     56.41 o 
   2   9   6     2392.05     2400.94     59.04 o 
   3   9   6      133.13      163.19     54.88 o 
   4   9   6     3298.84     3313.19     65.03 o 
   5   9   6      230.10      241.35     55.49 o 
   6   9   6      189.06      280.60     57.00 o 
   7   9   6      352.23      268.50     57.53 o 
   8   9   6       28.78       44.86     57.35 o 
   9   9   6     1470.38     1424.50     60.61 o 
  10   9   6      204.88      287.08     54.66 o 
  11   9   6     1036.54     1061.85     63.86 o 
  12   9   6      565.67      708.77     58.91 o 
  13   9   6      203.04      259.47     59.67 o 
  14   9   6      900.43      811.97     60.62 o 
  15   9   6      169.31      177.77     61.46 o 
  16   9   6       20.44       62.37     73.08 o 
  17   9   6      158.63      211.12     72.63 o 
  18   9   6       92.93      138.79     69.86 o 
  19   9   6        0.24       45.11     74.63 o 
  20   9   6      119.67      145.36    164.67 o 
   0  10   6     1732.44     1835.30     86.60 o 
   1  10   6     2831.55     2821.74     68.31 o 
   2  10   6      314.55      317.09     58.06 o 
   3  10   6      658.45      681.71     57.20 o 
   4  10   6      869.28      883.95     60.09 o 
   5  10   6      261.74      237.29     59.71 o 
   6  10   6      462.11      503.70     57.54 o 
   7  10   6      179.44      244.86     58.25 o 
   8  10   6      109.39      159.00     60.53 o 
   9  10   6      332.06      279.62     60.22 o 
  10  10   6       31.31       30.62     61.43 o 
  11  10   6        5.17       18.30     68.13 o 
  12  10   6        3.57       24.27     70.83 o 
  13  10   6       15.78       45.04     63.98 o 
  14  10   6       81.91       26.32     61.59 o 
  15  10   6      294.88      342.64     69.04 o 
  16  10   6        0.79       38.04     67.35 o 
  17  10   6      251.01      263.90     75.73 o 
  18  10   6        8.78      -30.57     73.46 o 
   1  11   6     4134.63     4018.22     68.88 o 
   2  11   6     1976.19     2001.11     66.33 o 
   3  11   6      207.61      253.96     62.83 o 
   4  11   6      645.36      748.58     60.29 o 
   5  11   6      638.32      544.34     66.44 o 
   6  11   6        0.07       32.19     61.80 o 
   7  11   6      425.11      440.41     60.38 o 
   8  11   6      417.13      393.30     68.66 o 
   9  11   6     1513.89     1681.40     71.05 o 
  10  11   6        1.15       23.19     70.14 o 
  11  11   6     1647.03     1801.31     73.84 o 
  12  11   6       24.50       38.18     70.07 o 
  13  11   6      826.92      952.73     80.82 o 
  14  11   6       12.04       13.38     74.94 o 
  15  11   6       43.13       67.74     84.00 o 
  16  11   6      698.03      669.03     76.29 o 
  17  11   6      121.91      149.38     74.15 o 
   0  12   6       16.86       50.60     88.24 o 
   1  12   6       37.86       38.20     65.36 o 
   2  12   6        0.20      -39.83     66.41 o 
   3  12   6      368.14      383.68     68.42 o 
   4  12   6     1051.04     1034.32     77.19 o 
   5  12   6       62.81       70.59     66.49 o 
   6  12   6     1203.91     1378.61     76.42 o 
   7  12   6      370.31      394.10     66.97 o 
   8  12   6       37.70       46.66     66.15 o 
   9  12   6      581.61      563.58     72.48 o 
  10  12   6       89.20       89.41     71.00 o 
  11  12   6        0.05       17.36     86.62 o 
  12  12   6        3.56       51.59     89.45 o 
  13  12   6       32.02       79.81     85.67 o 
  14  12   6       58.64       31.70     79.96 o 
  15  12   6       39.93       51.53     85.62 o 
   1  13   6        1.47       29.73     66.18 o 
   2  13   6      870.02      934.19     68.70 o 
   3  13   6       59.24       92.82     71.59 o 
   4  13   6      380.93      455.40     71.26 o 
   5  13   6       76.98       74.93     68.64 o 
   6  13   6       14.68       73.08     73.00 o 
   7  13   6       19.14       44.89     78.68 o 
   8  13   6       41.04       56.56     81.82 o 
   9  13   6      210.13      243.06     80.08 o 
  10  13   6        2.86       24.47     79.43 o 
  11  13   6      189.16      238.01     90.80 o 
  12  13   6      388.25      351.60     81.73 o 
   0  14   6      929.66     1021.25    110.36 o 
   1  14   6        0.64       35.48     73.88 o 
   2  14   6      791.67      702.22     82.38 o 
   3  14   6       54.30       82.04     80.72 o 
   4  14   6       86.28      101.63     76.86 o 
   5  14   6      279.69      248.33     76.52 o 
   6  14   6      102.58       92.65     82.98 o 
   7  14   6      282.94      280.10     77.18 o 
   8  14   6       88.49      111.01     77.86 o 
   9  14   6      183.58      187.00     84.93 o 
   1  15   6      101.19      107.01     85.59 o 
   2  15   6      257.59      230.77     82.89 o 
   3  15   6      266.73      280.93     92.81 o 
   1   1   7     4885.57     5172.25     67.62 o 
   2   1   7    22779.28    22952.29    101.39 o 
   3   1   7     3044.53     3182.26     58.66 o 
   4   1   7     9564.75     9391.74     75.11 o 
   5   1   7      251.68      175.87     47.16 o 
   6   1   7      418.17      567.18     47.54 o 
   7   1   7      602.09      510.18     49.46 o 
   8   1   7     5311.90     5857.58     64.04 o 
   9   1   7     3892.42     3791.16     53.32 o 
  10   1   7       63.08       60.84     45.84 o 
  11   1   7     1799.44     1921.63     48.86 o 
  12   1   7      168.32      225.59     46.22 o 
  13   1   7        3.13       27.33     47.82 o 
  14   1   7        0.45       28.57     46.54 o 
  15   1   7      895.23      885.89     51.54 o 
  16   1   7     1496.61     1448.46     52.04 o 
  17   1   7     2033.75     1992.78     53.84 o 
  18   1   7     2395.36     2488.84     55.75 o 
  19   1   7       29.26       29.60     59.79 o 
  20   1   7     3349.19     3400.47     70.44 o 
  21   1   7      111.23      138.27     60.87 o 
  22   1   7        0.63       33.04     67.07 o 
  23   1   7        0.24       21.32     62.08 o 
  24   1   7      444.35      498.02     72.50 o 
   0   2   7    15480.52    14786.15    124.36 o 
   1   2   7     7487.64     7131.93     71.37 o 
   2   2   7     3017.85     3109.28     57.80 o 
   3   2   7     6568.55     6492.06     65.27 o 
   4   2   7    10054.65    11114.27     77.78 o 
   5   2   7      254.37      209.68     49.56 o 
   6   2   7        8.05       45.50     48.65 o 
   7   2   7      535.78      657.00     46.56 o 
   8   2   7      179.49      167.95     48.25 o 
   9   2   7      527.38      721.57     47.67 o 
  10   2   7     2309.60     2383.79     50.34 o 
  11   2   7       52.01       84.35     45.47 o 
  12   2   7     1682.44     1602.04     49.35 o 
  13   2   7      547.66      521.89     48.90 o 
  14   2   7      815.18      879.37     48.88 o 
  15   2   7      554.16      663.55     50.61 o 
  16   2   7       62.80       55.34     49.34 o 
  17   2   7      336.93      295.98     50.33 o 
  18   2   7      333.99      395.28     53.35 o 
  19   2   7       33.50       42.00     60.05 o 
  20   2   7      760.85      785.40     60.39 o 
  21   2   7      398.58      426.16     57.13 o 
  22   2   7      743.56      806.19     65.32 o 
  23   2   7        3.36       40.59     65.59 o 
  24   2   7      119.37      155.37     68.65 o 
   1   3   7     3687.40     3995.63     60.90 o 
   2   3   7      248.69      233.62     49.44 o 
   3   3   7       20.04      -10.45     48.72 o 
   4   3   7     4509.48     4598.17     62.47 o 
   5   3   7     7798.83     7816.98     67.23 o 
   6   3   7      497.83      438.68     48.64 o 
   7   3   7      124.18      158.39     47.91 o 
   8   3   7     3565.10     3201.76     55.44 o 
   9   3   7     2468.27     2865.69     56.43 o 
  10   3   7       61.57       86.19     48.75 o 
  11   3   7      452.95      423.87     49.25 o 
  12   3   7        5.07        4.90     46.28 o 
  13   3   7        7.60       27.41     48.44 o 
  14   3   7      404.47      444.02     52.22 o 
  15   3   7      847.84      892.16     52.28 o 
  16   3   7     2271.78     2264.15     54.79 o 
  17   3   7      156.75      142.78     51.71 o 
  18   3   7      489.17      497.69     58.03 o 
  19   3   7        2.14       18.20     60.36 o 
  20   3   7      468.97      485.72     64.36 o 
  21   3   7      252.33      340.34     62.25 o 
  22   3   7        3.76       -0.32     59.75 o 
  23   3   7       24.13       37.88     64.96 o 
  24   3   7        2.35       20.15     68.29 o 
   0   4   7      206.92      217.25     77.01 o 
   1   4   7      213.00      390.12     50.48 o 
   2   4   7     3869.95     3738.70     58.79 o 
   3   4   7     5056.08     4695.84     60.96 o 
   4   4   7     1962.25     2154.86     54.96 o 
   5   4   7     3163.93     3479.28     58.72 o 
   6   4   7     3298.70     3282.49     55.41 o 
   7   4   7      162.93      119.42     47.92 o 
   8   4   7      323.55      321.58     49.53 o 
   9   4   7      196.67      223.70     47.52 o 
  10   4   7        4.57       39.16     51.35 o 
  11   4   7       70.65       90.87     53.40 o 
  12   4   7     6936.06     6642.40     62.24 o 
  13   4   7      589.27      610.63     50.61 o 
  14   4   7     3380.87     3431.76     56.59 o 
  15   4   7        1.16       44.68     51.45 o 
  16   4   7     4121.41     4148.76     62.71 o 
  17   4   7      117.88      142.29     53.94 o 
  18   4   7      408.06      401.06     53.74 o 
  19   4   7        2.77       25.58     58.87 o 
  20   4   7     1558.28     1580.42     66.01 o 
  21   4   7       10.70       58.22     67.75 o 
  22   4   7     2327.48     2244.12     65.26 o 
  23   4   7      199.51      247.79     67.21 o 
   1   5   7     6731.31     7053.96     66.38 o 
   2   5   7       66.30       90.22     52.02 o 
   3   5   7     3705.80     4031.50     58.97 o 
   4   5   7    14007.78    14776.13     80.78 o 
   5   5   7     2088.26     2167.70     55.11 o 
   6   5   7     5326.81     5160.31     59.96 o 
   7   5   7     3008.85     3099.62     56.60 o 
   8   5   7     5540.18     5010.86     61.38 o 
   9   5   7     2038.78     2044.92     54.92 o 
  10   5   7       39.29       42.06     49.63 o 
  11   5   7     1504.90     1431.51     51.98 o 
  12   5   7     3988.89     4261.54     61.52 o 
  13   5   7       62.78      105.34     53.82 o 
  14   5   7     1326.96     1337.86     55.17 o 
  15   5   7       48.29       52.83     51.76 o 
  16   5   7       21.02       25.60     52.65 o 
  17   5   7      352.01      451.31     55.48 o 
  18   5   7      396.94      353.94     58.98 o 
  19   5   7       36.02       53.34     63.77 o 
  20   5   7      158.31      165.03     66.32 o 
  21   5   7       46.86       85.70     66.69 o 
  22   5   7      379.73      377.18     68.70 o 
  23   5   7        0.77       13.52     68.51 o 
   0   6   7     2230.43     2024.61     77.89 o 
   1   6   7       64.75      -12.20     49.96 o 
   2   6   7     2768.91     2821.65     57.20 o 
   3   6   7     1196.93     1324.61     56.67 o 
   4   6   7     3489.96     3597.03     64.69 o 
   5   6   7      189.32      275.24     51.48 o 
   6   6   7     4351.21     4159.23     59.03 o 
   7   6   7      306.51      265.59     50.28 o 
   8   6   7     4814.43     4743.38     58.50 o 
   9   6   7     1518.48     1671.44     53.76 o 
  10   6   7      357.35      352.43     53.90 o 
  11   6   7        0.07        4.62     49.45 o 
  12   6   7     1315.02     1203.33     54.45 o 
  13   6   7     1130.50     1113.88     54.26 o 
  14   6   7      328.73      362.04     56.26 o 
  15   6   7       43.37       47.78     55.98 o 
  16   6   7     1863.66     1858.09     62.34 o 
  17   6   7        2.15       50.84     66.15 o 
  18   6   7      203.07      224.26     65.21 o 
  19   6   7      116.17      215.01     67.14 o 
  20   6   7       29.42       24.29     68.44 o 
  21   6   7        0.24       47.95     69.01 o 
  22   6   7      205.19      248.63     71.06 o 
   1   7   7      984.73      977.62     52.29 o 
   2   7   7      241.86      248.84     53.21 o 
   3   7   7       24.10       46.81     49.70 o 
   4   7   7     2543.32     2427.28     58.27 o 
   5   7   7       58.76      112.75     54.07 o 
   6   7   7     2543.49     2306.08     55.92 o 
   7   7   7       76.07       39.45     54.32 o 
   8   7   7     6386.73     5701.75     66.79 o 
   9   7   7        0.00       15.51     50.78 o 
  10   7   7     1341.33     1477.01     55.90 o 
  11   7   7      301.12      272.36     53.72 o 
  12   7   7       80.11      105.01     50.31 o 
  13   7   7       56.39       81.81     51.21 o 
  14   7   7     2072.40     1984.75     58.70 o 
  15   7   7      734.38      795.27     59.36 o 
  16   7   7      363.19      432.01     61.75 o 
  17   7   7       48.99       60.84     68.21 o 
  18   7   7      281.32      316.26     68.89 o 
  19   7   7       50.59       50.68     63.97 o 
  20   7   7       39.04      123.71     69.96 o 
  21   7   7      117.58      177.58     69.69 o 
   0   8   7     2494.77     2390.37     86.78 o 
   1   8   7     4042.37     3776.38     64.73 o 
   2   8   7        3.25       14.12     49.63 o 
   3   8   7     1065.41     1075.59     53.49 o 
   4   8   7      605.32      530.08     53.66 o 
   5   8   7      202.37      187.93     53.46 o 
   6   8   7      813.50      833.57     55.40 o 
   7   8   7     1145.45     1138.40     54.93 o 
   8   8   7       83.10       73.90     52.31 o 
   9   8   7      121.74      136.63     50.00 o 
  10   8   7       10.62       13.43     53.17 o 
  11   8   7      255.50      264.45     54.56 o 
  12   8   7       43.82       65.68     57.32 o 
  13   8   7     1537.97     1561.72     62.18 o 
  14   8   7       15.44       14.20     69.05 o 
  15   8   7       23.21       83.68     66.41 o 
  16   8   7       87.21      154.14     64.63 o 
  17   8   7       89.88       90.75     66.45 o 
  18   8   7      151.97      206.20     68.91 o 
  19   8   7      142.79      192.23     69.17 o 
  20   8   7      142.80      161.80     69.36 o 
   1   9   7      135.14      143.01     56.72 o 
   2   9   7     3936.02     3766.38     62.31 o 
   3   9   7        0.87       -4.45     58.07 o 
   4   9   7      647.09      577.74     56.68 o 
   5   9   7       63.55       74.41     55.90 o 
   6   9   7      657.96      660.02     56.44 o 
   7   9   7      538.54      491.55     55.27 o 
   8   9   7     2335.84     2277.03     59.61 o 
   9   9   7       10.15       50.86     56.83 o 
  10   9   7      297.49      230.01     61.69 o 
  11   9   7       10.97       19.32     67.06 o 
  12   9   7      271.31      300.24     63.13 o 
  13   9   7       31.66       45.70     64.02 o 
  14   9   7      528.14      562.91     64.23 o 
  15   9   7        0.25       66.43     67.56 o 
  16   9   7      702.01      853.26     69.20 o 
  17   9   7      160.19      160.14     77.52 o 
  18   9   7      364.82      318.84     70.51 o 
  19   9   7       56.61       59.96     71.85 o 
   0  10   7     3154.35     3091.55     89.36 o 
   1  10   7       45.08       67.19     58.25 o 
   2  10   7      493.67      470.09     59.62 o 
   3  10   7      108.24      139.73     55.56 o 
   4  10   7     1020.91      905.94     58.10 o 
   5  10   7        6.18       11.89     57.23 o 
   6  10   7      710.85      759.54     61.49 o 
   7  10   7      597.23      640.89     65.50 o 
   8  10   7       17.67       48.24     60.69 o 
   9  10   7      426.93      488.08     65.18 o 
  10  10   7     2926.84     3063.51     67.54 o 
  11  10   7       71.24       84.87     62.93 o 
  12  10   7     1044.03     1059.54     72.75 o 
  13  10   7      152.60      156.08     59.26 o 
  14  10   7       29.77       52.31     66.87 o 
  15  10   7        0.08       55.05     68.08 o 
  16  10   7      106.37      188.93     71.70 o 
  17  10   7      392.04      353.17     71.16 o 
  18  10   7       17.96       37.99     72.32 o 
   1  11   7      135.11      173.41     62.74 o 
   2  11   7       39.91      117.36     61.12 o 
   3  11   7       33.50       74.34     59.66 o 
   4  11   7       66.59       89.68     61.55 o 
   5  11   7      280.78      269.07     60.34 o 
   6  11   7      200.17      215.90     59.42 o 
   7  11   7      488.01      433.55     66.66 o 
   8  11   7       54.56       95.67     73.98 o 
   9  11   7      227.32      219.13     67.23 o 
  10  11   7      188.33      203.59     64.15 o 
  11  11   7       39.76       44.95     66.47 o 
  12  11   7       70.05       88.62     78.92 o 
  13  11   7       27.49       81.94     78.95 o 
  14  11   7      124.70      133.12     68.68 o 
  15  11   7       73.87       58.15     74.82 o 
  16  11   7       21.48      110.57     76.28 o 
   0  12   7     1430.72     1287.58     96.59 o 
   1  12   7      211.86      275.00     64.07 o 
   2  12   7       58.19       98.26     63.48 o 
   3  12   7     1334.51     1328.97     68.71 o 
   4  12   7      890.88      827.51     71.21 o 
   5  12   7      519.55      536.32     70.43 o 
   6  12   7      498.70      557.68     69.81 o 
   7  12   7        1.59       49.82     70.28 o 
   8  12   7       17.33       50.46     71.87 o 
   9  12   7      175.83      170.82     77.37 o 
  10  12   7     2195.88     2202.60     89.68 o 
  11  12   7       27.05       96.62     97.87 o 
  12  12   7      686.68      809.23     91.52 o 
  13  12   7       34.09       41.08     76.13 o 
  14  12   7       50.06       41.62     87.17 o 
   1  13   7      139.93      222.50     70.14 o 
   2  13   7        6.34       22.33     67.78 o 
   3  13   7       19.20       69.39     70.02 o 
   4  13   7       14.80       66.57     78.68 o 
   5  13   7       38.29       79.58     69.45 o 
   6  13   7      156.32      184.01     72.57 o 
   7  13   7       59.22       84.13     75.93 o 
   8  13   7     1235.45     1148.05     75.45 o 
   9  13   7      563.96      543.79     74.04 o 
  10  13   7       46.55       69.57     83.66 o 
  11  13   7      298.91      321.08     86.11 o 
  12  13   7      598.49      581.71     81.71 o 
   0  14   7       91.91      110.11    107.31 o 
   1  14   7       63.10       63.66     78.15 o 
   2  14   7      198.33      216.30     74.64 o 
   3  14   7      159.55      151.41     77.49 o 
   4  14   7      631.62      597.81     79.59 o 
   5  14   7       12.23       67.96     76.70 o 
   6  14   7      310.26      245.85     78.76 o 
   7  14   7       10.23       58.86     78.05 o 
   8  14   7       38.61       93.08     82.98 o 
   9  14   7       11.66       36.59    125.44 o 
   1  15   7       24.69       80.21     85.52 o 
   0   0   8     6432.32     7774.16    138.07 o 
   1   0   8    33213.24    31295.36    155.39 o 
   2   0   8     3876.26     3782.19     83.53 o 
   3   0   8     6822.62     6786.28     92.58 o 
   4   0   8    16642.53    18152.44    120.86 o 
   5   0   8      876.39      806.89     70.49 o 
   6   0   8    11149.81    11917.77    102.27 o 
   7   0   8     9152.71     9735.46     93.79 o 
   8   0   8     7799.31     7987.34     85.88 o 
   9   0   8      316.29      451.93     64.31 o 
  10   0   8     2284.62     2352.62     72.95 o 
  11   0   8      522.74      554.85     62.84 o 
  12   0   8     1276.29     1341.68     73.11 o 
  13   0   8     1637.09     1604.42     75.30 o 
  14   0   8      246.84      285.71     70.25 o 
  15   0   8     1002.95      929.32     73.97 o 
  16   0   8      124.44      137.82     73.27 o 
  17   0   8     3595.17     3828.23     82.11 o 
  18   0   8      829.60      782.46     78.98 o 
  19   0   8     6776.54     6796.03    104.62 o 
  20   0   8      224.11      236.80     81.73 o 
  21   0   8     2272.15     2106.54    111.33 o 
  22   0   8       80.29      117.71    107.05 o 
  23   0   8       63.39       86.58     90.06 o 
  24   0   8       12.82       -0.29     93.01 o 
   1   1   8     4076.77     3900.88     58.91 o 
   2   1   8      538.43      512.91     48.86 o 
   3   1   8      750.44      673.89     50.41 o 
   4   1   8      377.73      352.31     50.55 o 
   5   1   8       17.07       36.92     45.51 o 
   6   1   8       25.61       58.33     44.56 o 
   7   1   8     1682.48     1565.57     48.03 o 
   8   1   8       38.29       30.38     45.63 o 
   9   1   8     1241.42     1254.47     50.68 o 
  10   1   8      813.00      896.13     51.29 o 
  11   1   8      767.62      697.29     48.98 o 
  12   1   8      683.27      628.52     47.24 o 
  13   1   8      484.88      591.75     48.27 o 
  14   1   8     1475.45     1513.68     50.18 o 
  15   1   8      203.07      213.09     47.90 o 
  16   1   8      398.88      492.05     48.22 o 
  17   1   8       26.31       23.13     52.68 o 
  18   1   8      617.68      542.69     50.18 o 
  19   1   8       59.99       89.09     55.30 o 
  20   1   8       22.70       51.48     59.74 o 
  21   1   8      848.19      861.80     59.20 o 
  22   1   8        2.41       45.54     65.89 o 
  23   1   8      160.94      169.12     63.73 o 
  24   1   8        4.72       26.56     68.51 o 
   0   2   8       15.49       31.86     70.42 o 
   1   2   8     8473.78     8658.41     70.54 o 
   2   2   8        2.03       23.60     48.09 o 
   3   2   8    14433.99    13745.92     81.24 o 
   4   2   8     5918.80     6246.86     65.48 o 
   5   2   8      196.14      310.30     48.56 o 
   6   2   8     2826.36     2967.22     53.73 o 
   7   2   8     2149.24     2222.71     51.91 o 
   8   2   8      779.65      861.02     49.09 o 
   9   2   8      672.87      663.16     49.56 o 
  10   2   8      870.86      847.04     49.66 o 
  11   2   8      347.32      339.22     47.18 o 
  12   2   8      158.72      190.48     47.15 o 
  13   2   8     1452.00     1540.33     48.99 o 
  14   2   8      180.67      131.49     47.10 o 
  15   2   8      198.78      227.55     49.65 o 
  16   2   8      218.29      191.83     49.40 o 
  17   2   8     4710.31     4851.18     63.24 o 
  18   2   8      387.19      424.00     55.08 o 
  19   2   8     2445.68     2530.37     63.19 o 
  20   2   8      312.88      335.48     62.50 o 
  21   2   8      420.00      461.31     63.43 o 
  22   2   8      633.14      657.55     66.86 o 
  23   2   8       94.83      143.04     61.11 o 
  24   2   8       49.03      104.02     70.03 o 
   1   3   8    15150.96    14996.07     82.14 o 
   2   3   8     2697.52     2730.96     58.44 o 
   3   3   8     2517.86     2209.81     54.37 o 
   4   3   8     2788.04     2810.93     54.30 o 
   5   3   8     4607.31     4734.09     59.27 o 
   6   3   8     3052.32     3203.86     55.05 o 
   7   3   8       58.40       57.15     47.68 o 
   8   3   8     2605.61     2669.11     54.10 o 
   9   3   8     1984.97     2077.55     52.80 o 
  10   3   8       62.28       79.62     47.05 o 
  11   3   8     2068.57     2002.58     55.89 o 
  12   3   8        6.08       36.08     50.06 o 
  13   3   8     5832.11     5643.08     59.49 o 
  14   3   8      139.45      188.72     51.18 o 
  15   3   8      693.69      742.51     50.54 o 
  16   3   8       24.88       85.95     48.91 o 
  17   3   8       90.19      112.94     53.24 o 
  18   3   8      161.53      174.24     57.14 o 
  19   3   8      823.10      773.72     60.07 o 
  20   3   8       55.68       31.47     67.13 o 
  21   3   8     1534.29     1717.65     66.51 o 
  22   3   8        3.47       51.44     62.62 o 
  23   3   8      434.59      410.57     64.27 o 
  24   3   8       26.83       60.63     71.76 o 
   0   4   8     2445.46     2680.94     78.91 o 
   1   4   8      864.44      516.89     49.20 o 
   2   4   8      315.52      332.57     48.67 o 
   3   4   8      214.60      204.87     47.79 o 
   4   4   8      213.26      238.49     48.74 o 
   6   4   8      167.46      108.38     47.10 o 
   7   4   8       62.64        3.60     48.15 o 
   8   4   8     1009.38     1008.11     48.44 o 
   9   4   8      390.89      467.43     50.53 o 
  10   4   8        1.80       43.50     50.27 o 
  11   4   8      318.60      425.02     48.08 o 
  12   4   8      197.46      181.43     53.05 o 
  13   4   8     2229.96     2186.13     57.99 o 
  14   4   8      925.83      839.78     55.37 o 
  15   4   8       80.39       70.12     53.24 o 
  16   4   8      122.17      108.54     55.77 o 
  17   4   8      601.31      535.92     54.84 o 
  18   4   8       32.31       35.42     57.29 o 
  19   4   8      889.76      979.22     62.16 o 
  20   4   8       20.05       26.27     64.51 o 
  21   4   8       56.56      128.48     62.96 o 
  22   4   8       69.29       68.48     64.64 o 
  23   4   8      478.36      446.21     77.13 o 
   1   5   8     8633.22     8023.32     67.88 o 
   2   5   8      395.95      383.21     47.99 o 
   3   5   8     1519.96     1598.69     51.55 o 
   4   5   8     1995.90     2024.84     55.67 o 
   5   5   8     4782.44     4439.98     58.73 o 
   6   5   8      320.75      340.34     49.44 o 
   7   5   8     1947.28     2050.52     56.49 o 
   8   5   8      108.56      134.81     46.57 o 
   9   5   8      966.22      833.57     52.05 o 
  10   5   8       89.28       87.47     50.48 o 
  11   5   8      343.47      393.71     52.27 o 
  12   5   8       12.08       41.08     49.87 o 
  13   5   8       96.65      157.36     51.98 o 
  14   5   8        0.02       30.29     51.58 o 
  15   5   8      238.21      242.44     54.80 o 
  16   5   8     1204.09     1278.81     60.76 o 
  17   5   8     1395.92     1468.68     60.95 o 
  18   5   8        1.52       26.28     69.44 o 
  19   5   8      115.66      105.66     63.10 o 
  20   5   8        0.00       32.83     67.85 o 
  21   5   8     1608.73     1694.62     69.68 o 
  22   5   8        0.86       22.38     67.42 o 
  23   5   8       61.22       83.35     69.29 o 
   0   6   8     1112.37      985.82     72.71 o 
   1   6   8      237.80      152.53     50.14 o 
   2   6   8      689.61      749.86     51.78 o 
   3   6   8       21.39       13.31     54.17 o 
   4   6   8      737.89      771.72     53.18 o 
   5   6   8     1663.99     1622.03     52.66 o 
   6   6   8      714.28      821.14     54.27 o 
   7   6   8     6597.93     6310.51     65.55 o 
   8   6   8        0.54       28.45     53.65 o 
   9   6   8     3796.04     3513.26     58.26 o 
  10   6   8       78.24       60.25     50.36 o 
  11   6   8      114.44      166.56     51.74 o 
  12   6   8      461.30      501.97     54.85 o 
  13   6   8     2635.94     2502.43     54.78 o 
  14   6   8      167.00      253.16     53.24 o 
  15   6   8       51.16      110.92     51.09 o 
  16   6   8      195.00      251.86     55.92 o 
  17   6   8     1028.00      956.07     66.51 o 
  18   6   8       26.27       65.64     59.51 o 
  19   6   8      292.00      337.23     65.57 o 
  20   6   8      195.40      188.22     66.57 o 
  21   6   8      288.89      278.26     69.57 o 
  22   6   8      326.29      356.20     64.67 o 
   1   7   8     1618.75     1474.04     54.53 o 
   2   7   8     1552.05     1501.10     54.91 o 
   3   7   8      488.08      514.94     51.20 o 
   4   7   8       44.06       36.68     51.38 o 
   5   7   8     6438.40     6120.64     64.11 o 
   6   7   8        8.49       48.35     54.43 o 
   7   7   8      910.48      936.14     56.02 o 
   8   7   8      196.27      285.64     50.76 o 
   9   7   8      859.03      859.09     53.31 o 
  10   7   8       61.54       32.50     48.76 o 
  11   7   8      281.69      300.13     53.57 o 
  12   7   8      508.26      464.31     56.49 o 
  13   7   8      838.13      806.95     59.72 o 
  14   7   8        0.41       -2.04     57.18 o 
  15   7   8      705.34      675.33     65.56 o 
  16   7   8      601.41      622.48     61.93 o 
  17   7   8      598.55      693.63     71.65 o 
  18   7   8       94.26      148.13     63.74 o 
  19   7   8      343.05      403.98     62.69 o 
  20   7   8        1.68       18.75     71.12 o 
  21   7   8      954.57      814.05     70.99 o 
   0   8   8     2038.18     1989.89     82.31 o 
   1   8   8     3336.94     3173.84     61.90 o 
   2   8   8       67.00       40.21     56.03 o 
   3   8   8      480.34      515.60     53.80 o 
   4   8   8      788.99      768.33     54.84 o 
   5   8   8     1518.71     1371.32     53.30 o 
   6   8   8      634.96      587.12     57.54 o 
   7   8   8     2172.40     2058.61     63.85 o 
   8   8   8      361.37      309.55     52.37 o 
   9   8   8      744.38      633.86     54.57 o 
  10   8   8      724.17      801.50     57.27 o 
  11   8   8       42.94       72.10     53.35 o 
  12   8   8        4.16       14.04     60.78 o 
  13   8   8     2217.57     2296.30     64.07 o 
  14   8   8      105.97      141.01     63.37 o 
  15   8   8      889.30      987.02     66.60 o 
  16   8   8       29.50       86.34     62.96 o 
  17   8   8      489.64      499.59     69.55 o 
  18   8   8       62.69       67.72     66.31 o 
  19   8   8      209.89      268.11     66.65 o 
  20   8   8      146.20      140.57     74.62 o 
   1   9   8       92.83      119.19     57.04 o 
   2   9   8       32.99       23.86     55.55 o 
   3   9   8        3.03       41.01     55.52 o 
   4   9   8       99.10      127.98     52.84 o 
   5   9   8     2666.95     2606.63     60.58 o 
   6   9   8      384.55      303.38     54.07 o 
   7   9   8       71.04       56.70     58.01 o 
   8   9   8       35.64       63.97     58.81 o 
   9   9   8     1118.21     1152.82     59.94 o 
  10   9   8      507.38      332.48     59.76 o 
  11   9   8     2598.32     2664.43     66.54 o 
  12   9   8        0.10       50.55     58.63 o 
  13   9   8      395.62      396.94     68.38 o 
  14   9   8       45.74       33.36     67.87 o 
  15   9   8       66.40      122.20     72.51 o 
  16   9   8      369.79      374.49     68.42 o 
  17   9   8      301.27      286.47     69.66 o 
  18   9   8       25.32       29.49     67.98 o 
  19   9   8       70.89      110.29     70.69 o 
   0  10   8      327.68      290.42     91.28 o 
   1  10   8      417.77      430.52     58.32 o 
   2  10   8       97.61      159.90     57.98 o 
   3  10   8      767.23      825.64     58.00 o 
   4  10   8      172.23      196.94     57.03 o 
   5  10   8      952.34     1103.00     61.99 o 
   6  10   8      486.74      482.01     59.64 o 
   7  10   8      285.62      300.50     66.56 o 
   8  10   8      731.02      745.74     64.37 o 
   9  10   8      161.19      148.65     70.36 o 
  10  10   8      992.43      912.40     68.18 o 
  11  10   8      167.68      162.30     66.04 o 
  12  10   8       25.92       88.87     67.29 o 
  13  10   8       12.82       49.49     63.97 o 
  14  10   8      143.47      215.81     72.69 o 
  15  10   8       47.40       24.62     67.65 o 
  16  10   8        0.25       31.89     65.42 o 
  17  10   8        1.91       18.20     71.54 o 
  18  10   8        0.04       81.46     68.44 o 
   1  11   8       79.37      107.08     65.72 o 
   2  11   8       17.69       16.32     59.11 o 
   3  11   8     1161.00     1110.04     62.38 o 
   4  11   8       15.85       28.53     62.10 o 
   5  11   8     1317.59     1408.04     62.44 o 
   6  11   8      484.83      475.40     60.50 o 
   7  11   8      611.72      507.66     65.63 o 
   8  11   8      472.16      474.57     60.89 o 
   9  11   8     3522.38     3641.10     81.32 o 
  10  11   8       79.66       67.82     74.55 o 
  11  11   8     2970.07     3401.58     83.77 o 
  12  11   8        9.99        3.35     76.74 o 
  13  11   8     1279.61     1470.65     76.85 o 
  14  11   8       11.89       44.66     70.62 o 
  15  11   8        0.05       65.52     71.64 o 
  16  11   8        1.13       30.76     70.51 o 
   0  12   8      304.98      305.30     88.67 o 
   1  12   8      454.30      416.10     61.89 o 
   2  12   8      171.19      212.54     63.33 o 
   3  12   8      104.66      129.22     67.75 o 
   4  12   8       23.31       46.54     64.49 o 
   5  12   8       96.22      106.35     67.30 o 
   6  12   8       95.16      108.98     65.63 o 
   7  12   8      175.99      178.41     70.63 o 
   8  12   8      221.55      181.74     66.74 o 
   9  12   8        0.90       37.88     74.62 o 
  10  12   8       78.27      138.64     86.74 o 
  11  12   8       38.01       42.60     80.03 o 
  12  12   8       18.46       55.34     79.64 o 
  13  12   8      586.83      628.20     83.15 o 
  14  12   8      123.43      129.97     76.18 o 
   1  13   8      147.62      161.90     69.87 o 
   2  13   8        0.01        6.73     68.96 o 
   3  13   8      497.55      541.95     72.70 o 
   4  13   8       50.40      107.76     74.86 o 
   5  13   8      369.27      326.63     75.39 o 
   6  13   8      174.73      203.75     68.36 o 
   7  13   8      222.93      218.87     73.51 o 
   8  13   8       10.97       22.09     75.80 o 
   9  13   8      425.30      460.58     74.89 o 
  10  13   8        7.00       11.59     79.69 o 
  11  13   8      689.95      579.67     81.76 o 
  12  13   8        5.37       -7.72     89.66 o 
   0  14   8      118.15      156.14    101.92 o 
   1  14   8      160.77      166.56     77.21 o 
   2  14   8      140.11      101.73     73.42 o 
   3  14   8       97.24       76.41     78.10 o 
   4  14   8      231.77      196.84     77.45 o 
   5  14   8       46.98       73.99     77.33 o 
   6  14   8       43.56       33.10     78.00 o 
   7  14   8      409.24      344.23     82.13 o 
   8  14   8       28.83       78.94     81.70 o 
   1   1   9     1085.16     1252.64     51.00 o 
   2   1   9    27193.10    27069.02     98.26 o 
   3   1   9     2020.18     1987.08     51.38 o 
   4   1   9     2287.21     2008.31     50.54 o 
   5   1   9      174.95      205.57     48.04 o 
   6   1   9     1285.69     1317.79     49.94 o 
   7   1   9      170.91      239.29     44.49 o 
   8   1   9      302.39      243.40     44.83 o 
   9   1   9      958.91      992.81     47.57 o 
  10   1   9        1.74       24.66     47.26 o 
  11   1   9      559.05      627.63     48.96 o 
  12   1   9     1422.98     1345.99     49.84 o 
  13   1   9       10.15       13.94     43.74 o 
  14   1   9      232.10      258.29     49.38 o 
  15   1   9      364.64      366.73     50.43 o 
  16   1   9     4095.54     4076.91     57.71 o 
  17   1   9     1103.76     1105.10     56.36 o 
  18   1   9     5797.37     6188.92     69.79 o 
  19   1   9       32.60       40.06     57.50 o 
  20   1   9     2416.97     2403.74     58.68 o 
  21   1   9        0.11       51.92     58.74 o 
  22   1   9      260.46      200.09     63.74 o 
  23   1   9        2.81       24.68     60.04 o 
  24   1   9      465.75      437.21     71.22 o 
   0   2   9    15310.42    15687.15    114.95 o 
   1   2   9      768.34      566.51     49.13 o 
   2   2   9      632.40      534.83     49.57 o 
   3   2   9    10572.05     9878.03     66.43 o 
   4   2   9     1068.78     1160.38     48.60 o 
   5   2   9        9.30       26.10     48.12 o 
   6   2   9     1468.81     1511.59     46.86 o 
   7   2   9      329.34      420.68     46.86 o 
   8   2   9     3032.01     3039.43     51.13 o 
   9   2   9      813.49     1088.85     46.69 o 
  10   2   9        8.88        5.59     47.37 o 
  11   2   9      133.43      155.40     49.56 o 
  12   2   9     2615.22     2554.81     54.93 o 
  13   2   9        4.34       32.53     49.65 o 
  14   2   9      276.62      374.98     51.18 o 
  15   2   9      881.61      948.96     50.89 o 
  16   2   9     2135.23     2166.78     54.74 o 
  17   2   9        1.88        1.66     55.41 o 
  18   2   9      435.46      442.16     51.24 o 
  19   2   9       25.24       18.64     56.44 o 
  20   2   9       39.47      103.87     64.67 o 
  21   2   9      179.36      201.17     65.50 o 
  22   2   9      192.82      278.08     62.95 o 
  23   2   9      284.37      295.92     65.97 o 
  24   2   9      367.71      327.80     64.84 o 
   1   3   9      146.58      165.34     47.27 o 
   2   3   9     5512.84     5634.41     61.43 o 
   3   3   9     1736.37     1721.89     50.14 o 
   4   3   9     8166.34     7370.73     63.76 o 
   5   3   9      165.70      294.44     45.03 o 
   6   3   9     3095.42     2866.23     52.35 o 
   7   3   9     3265.11     3537.95     55.09 o 
   8   3   9      779.59      733.32     46.41 o 
   9   3   9     2147.30     2383.88     51.35 o 
  10   3   9      533.88      454.12     49.51 o 
  11   3   9     2722.83     2525.70     55.79 o 
  12   3   9     3075.24     2945.92     52.39 o 
  13   3   9       52.18       36.99     49.22 o 
  14   3   9     4102.44     3892.23     58.08 o 
  15   3   9     2849.15     2797.06     58.71 o 
  16   3   9       37.30       66.57     53.24 o 
  17   3   9        0.23       37.72     56.20 o 
  18   3   9       66.04       52.40     54.83 o 
  19   3   9       29.76        4.32     60.15 o 
  20   3   9      412.04      437.59     56.97 o 
  21   3   9       35.94       65.16     70.68 o 
  22   3   9       93.91      100.52     65.37 o 
  23   3   9        9.55       42.02     71.12 o 
   0   4   9     2872.78     2294.76     75.41 o 
   1   4   9        0.66        5.97     48.49 o 
   2   4   9     4040.69     4171.53     56.84 o 
   3   4   9     3030.81     3377.43     54.27 o 
   4   4   9     2870.71     2879.38     52.07 o 
   5   4   9       68.80      138.06     46.00 o 
   6   4   9       99.40       99.54     46.07 o 
   7   4   9     2086.41     1933.69     51.77 o 
   8   4   9     1009.58     1163.88     51.56 o 
   9   4   9     3959.30     3739.80     56.91 o 
  10   4   9      537.23      523.82     53.65 o 
  11   4   9      799.55      789.09     52.86 o 
  12   4   9     2499.90     2309.61     54.74 o 
  13   4   9      265.90      359.24     51.17 o 
  14   4   9      525.13      507.25     51.32 o 
  15   4   9      788.57      865.02     57.88 o 
  16   4   9     1731.90     1804.02     56.11 o 
  17   4   9      132.99      125.92     55.32 o 
  18   4   9      236.86      225.30     64.90 o 
  19   4   9       62.55       84.37     61.02 o 
  20   4   9      361.41      449.94     68.41 o 
  21   4   9       18.17       65.80     64.93 o 
  22   4   9     1838.18     1804.47     71.16 o 
  23   4   9      170.77      133.73     71.38 o 
   1   5   9     1043.73      893.86     52.44 o 
   2   5   9      107.07      149.13     47.05 o 
   3   5   9      879.27      889.06     49.88 o 
   4   5   9      929.78      996.56     51.28 o 
   5   5   9       69.97       79.18     47.84 o 
   6   5   9      540.92      456.63     45.86 o 
   7   5   9      841.38      897.39     49.30 o 
   8   5   9      405.13      438.44     51.82 o 
   9   5   9       34.06       17.24     51.79 o 
  10   5   9      246.75      191.95     49.53 o 
  11   5   9      424.15      450.96     50.86 o 
  12   5   9     1113.99     1041.15     54.47 o 
  13   5   9      632.93      624.53     54.96 o 
  14   5   9      486.87      563.92     54.40 o 
  15   5   9      223.05      215.73     55.37 o 
  16   5   9       63.59      112.07     57.24 o 
  17   5   9      974.28     1084.89     56.69 o 
  18   5   9      188.62      216.66     61.34 o 
  19   5   9       28.30       67.85     64.81 o 
  20   5   9        4.66       44.24     63.16 o 
  21   5   9        1.72       20.93     66.73 o 
  22   5   9        1.68        0.51     70.15 o 
   0   6   9     9346.58     9640.67     99.17 o 
   1   6   9       87.11       73.24     48.35 o 
   2   6   9     8900.85     8598.17     67.79 o 
   3   6   9     2878.22     3260.09     58.29 o 
   4   6   9      421.97      408.34     46.87 o 
   5   6   9     1222.00     1224.82     51.20 o 
   6   6   9     1313.90     1349.25     48.53 o 
   7   6   9      605.60      751.16     48.94 o 
   8   6   9      694.66      741.78     54.55 o 
   9   6   9      143.70      209.02     50.52 o 
  10   6   9      328.20      342.31     52.40 o 
  11   6   9     1242.83     1281.17     53.73 o 
  12   6   9      910.27      909.43     51.50 o 
  13   6   9     1271.49     1214.46     54.35 o 
  14   6   9       41.80       43.74     58.07 o 
  15   6   9      253.68      243.93     57.72 o 
  16   6   9     1334.69     1403.50     66.08 o 
  17   6   9        0.93       32.33     63.44 o 
  18   6   9        1.29       23.63     61.10 o 
  19   6   9        0.04       23.52     62.36 o 
  20   6   9      831.15      844.00     62.64 o 
  21   6   9      107.20      101.31     68.45 o 
  22   6   9      838.82      824.39     73.95 o 
   1   7   9     1156.32     1018.45     54.32 o 
   2   7   9      227.38      213.49     52.53 o 
   3   7   9       23.91       28.14     51.96 o 
   4   7   9     1512.16     1527.84     54.55 o 
   5   7   9      728.48      851.79     54.70 o 
   6   7   9     1144.21     1091.86     54.25 o 
   7   7   9      858.42      844.39     53.32 o 
   8   7   9     2156.47     2237.25     59.72 o 
   9   7   9       22.11       16.12     55.71 o 
  10   7   9        0.49       16.75     53.38 o 
  11   7   9      412.76      416.76     53.60 o 
  12   7   9      383.25      304.92     53.98 o 
  13   7   9       93.52      102.36     54.00 o 
  14   7   9     3718.75     3808.31     64.97 o 
  15   7   9      138.38      174.34     62.96 o 
  16   7   9     1278.53     1237.03     70.05 o 
  17   7   9      268.69      304.75     66.26 o 
  18   7   9      893.26      765.51     65.41 o 
  19   7   9        2.59       23.97     67.28 o 
  20   7   9      684.04      689.49     70.12 o 
  21   7   9      270.88      268.14     73.60 o 
   0   8   9     1660.25     1680.53     80.39 o 
   1   8   9       23.59       46.47     55.71 o 
   2   8   9       75.09       84.52     55.88 o 
   3   8   9     1132.47     1173.00     53.56 o 
   4   8   9     2141.78     2116.65     56.92 o 
   5   8   9      944.91      978.03     55.42 o 
   6   8   9     1027.24      964.40     52.89 o 
   7   8   9     2118.97     2175.40     57.77 o 
   8   8   9     1267.13     1275.94     59.86 o 
   9   8   9      406.94      362.18     59.57 o 
  10   8   9     4316.98     4115.45     70.14 o 
  11   8   9      163.73      172.14     58.50 o 
  12   8   9      800.39      917.21     55.62 o 
  13   8   9      138.13      164.90     56.12 o 
  14   8   9      173.11      132.29     59.49 o 
  15   8   9      685.55      667.67     59.67 o 
  16   8   9      368.71      334.67     62.11 o 
  17   8   9        1.03       41.77     62.14 o 
  18   8   9      180.08      196.29     65.13 o 
  19   8   9      193.12      220.67     68.21 o 
  20   8   9      745.92      642.36     72.37 o 
   1   9   9     1349.49     1223.29     59.03 o 
   2   9   9     1617.43     1518.63     59.42 o 
   3   9   9      755.75      786.08     55.17 o 
   4   9   9      743.14      850.32     55.01 o 
   5   9   9      536.85      480.56     54.26 o 
   6   9   9      486.85      491.45     54.44 o 
   7   9   9        9.57       37.14     57.79 o 
   8   9   9      706.79      688.52     58.38 o 
   9   9   9       29.51       40.14     56.13 o 
  10   9   9        1.56       39.84     63.26 o 
  11   9   9      872.24      768.48     64.50 o 
  12   9   9      428.06      541.47     57.75 o 
  13   9   9        4.05       21.96     57.61 o 
  14   9   9      322.38      355.26     66.13 o 
  15   9   9      158.48      196.29     69.53 o 
  16   9   9      591.97      626.68     66.25 o 
  17   9   9       16.36       73.29     66.38 o 
  18   9   9       85.44      124.37     69.38 o 
  19   9   9      181.61      191.51     68.67 o 
   0  10   9        0.20       15.39     88.86 o 
   1  10   9        8.69       47.12     58.11 o 
   2  10   9      609.73      691.43     58.32 o 
   3  10   9       35.60       82.84     54.70 o 
   4  10   9      661.61      694.35     58.26 o 
   5  10   9      527.71      554.17     62.05 o 
   6  10   9      594.06      517.75     56.29 o 
   7  10   9      625.54      611.46     57.73 o 
   8  10   9      182.52      234.51     59.76 o 
   9  10   9      423.05      419.83     62.83 o 
  10  10   9     5217.00     5069.14     88.41 o 
  11  10   9      312.90      299.39     77.77 o 
  12  10   9     1654.76     1894.24     67.40 o 
  13  10   9      218.36      233.97     73.50 o 
  14  10   9      458.57      418.25     75.87 o 
  15  10   9      118.07      141.01     65.40 o 
  16  10   9      117.76      146.09     68.34 o 
  17  10   9      121.85      134.35     69.57 o 
   1  11   9      570.94      574.90     65.27 o 
   2  11   9      194.65      185.92     63.14 o 
   3  11   9       31.00       42.02     61.80 o 
   4  11   9      144.71      216.28     64.01 o 
   5  11   9      319.27      323.16     61.48 o 
   6  11   9      158.31      198.97     62.60 o 
   7  11   9      416.20      394.98     64.05 o 
   8  11   9      211.15      206.14     64.40 o 
   9  11   9       23.87       37.52     65.51 o 
  10  11   9        4.46       36.01     71.50 o 
  11  11   9      267.66      236.21     69.37 o 
  12  11   9       32.44       86.81     70.12 o 
  13  11   9       43.44       99.62     78.84 o 
  14  11   9      158.87      225.30     79.39 o 
  15  11   9       61.40       82.83     75.50 o 
  16  11   9        0.03       42.20     81.53 o 
   0  12   9       14.90       72.09     87.85 o 
   1  12   9      574.70      612.88     64.30 o 
   2  12   9        0.76       32.63     67.88 o 
   3  12   9      837.11      871.09     71.03 o 
   4  12   9      690.74      798.24     68.11 o 
   5  12   9      388.54      437.04     65.02 o 
   6  12   9      869.54      914.86     68.90 o 
   7  12   9       29.33       50.85     64.28 o 
   8  12   9        0.86        7.67     64.63 o 
   9  12   9       19.86       47.08     72.45 o 
  10  12   9     1868.53     1785.73     82.76 o 
  11  12   9       82.92      164.48     71.37 o 
  12  12   9      508.63      540.00     75.90 o 
  13  12   9      188.14      232.25     71.84 o 
  14  12   9        6.35       -4.62     81.97 o 
   1  13   9      396.53      347.57     70.26 o 
   2  13   9        6.43       32.46     71.04 o 
   3  13   9       25.02       38.60     71.37 o 
   4  13   9      687.24      740.52     72.59 o 
   5  13   9       10.24       44.82     74.12 o 
   6  13   9      458.39      442.78     70.74 o 
   7  13   9      201.29      229.82     70.63 o 
   8  13   9     1107.95     1110.05     78.96 o 
   9  13   9      115.20      123.25     74.20 o 
  10  13   9      192.30      203.85     77.76 o 
  11  13   9       22.30       22.20     78.03 o 
   0  14   9      284.22      332.37    104.42 o 
   1  14   9      108.03      144.34     76.56 o 
   2  14   9       31.83       59.59     76.62 o 
   3  14   9      575.45      529.59     76.68 o 
   4  14   9      105.36      162.53     78.16 o 
   5  14   9        3.08       -0.90     78.92 o 
   6  14   9        3.66       49.62     78.68 o 
   7  14   9       49.46       89.38     82.37 o 
   0   0  10    31685.04    32363.71    205.38 o 
   1   0  10    24552.85    23952.42    128.52 o 
   2   0  10     7893.17     8541.59     94.65 o 
   3   0  10    13923.45    14778.45    107.89 o 
   4   0  10    29417.13    29506.96    157.96 o 
   5   0  10     2979.85     2525.00     77.01 o 
   6   0  10    31804.53    31023.78    229.00 o 
   7   0  10     1682.43     1980.83     68.45 o 
   8   0  10      695.69      831.37     64.78 o 
   9   0  10       61.38      110.33     65.01 o 
  10   0  10     6435.91     6265.36     81.11 o 
  11   0  10       40.32       64.80     65.37 o 
  12   0  10     2659.14     2401.30     70.10 o 
  13   0  10       35.83       63.99     66.55 o 
  14   0  10      292.81      255.63     69.35 o 
  15   0  10     3289.73     3170.47     85.05 o 
  16   0  10     1161.80     1131.52     76.54 o 
  17   0  10     4570.54     4280.36     87.09 o 
  18   0  10      121.74      121.26     77.78 o 
  19   0  10     4502.14     4552.49     92.94 o 
  20   0  10      369.98      362.23     81.20 o 
  21   0  10      136.21      120.60     88.47 o 
  22   0  10      468.40      455.75     79.71 o 
  23   0  10      181.75      199.23     96.57 o 
  24   0  10       37.05      117.45    103.28 o 
   1   1  10      220.61      175.79     47.78 o 
   2   1  10     4978.79     5032.49     58.95 o 
   3   1  10     1253.61     1203.62     48.37 o 
   4   1  10     1421.98     1276.73     49.69 o 
   5   1  10      195.71      253.57     47.80 o 
   6   1  10     1069.87     1117.48     46.40 o 
   7   1  10      800.35      843.82     46.81 o 
   8   1  10       60.42       54.81     44.78 o 
   9   1  10     1312.14     1354.37     47.10 o 
  10   1  10      856.78     1085.35     46.55 o 
  11   1  10      752.35      724.30     47.64 o 
  12   1  10      658.54      783.72     50.54 o 
  13   1  10      180.20      166.22     48.69 o 
  14   1  10      296.70      285.06     54.26 o 
  15   1  10        0.96       32.49     50.52 o 
  16   1  10      129.46      205.44     47.93 o 
  17   1  10       82.72       82.29     53.78 o 
  18   1  10      146.93      172.26     60.69 o 
  19   1  10        6.17       24.69     53.46 o 
  20   1  10      281.33      257.05     58.46 o 
  21   1  10      297.04      369.50     58.99 o 
  22   1  10       68.60      103.94     62.74 o 
  23   1  10       33.93       66.12     67.09 o 
  24   1  10       22.00       81.57     74.70 o 
   0   2  10     1550.91     1359.49     69.60 o 
   1   2  10     5445.58     5181.97     58.86 o 
   2   2  10      463.97      471.82     46.52 o 
   3   2  10     5503.47     5526.10     55.68 o 
   4   2  10      878.03      807.28     49.20 o 
   5   2  10     2042.79     1952.59     52.78 o 
   6   2  10      118.89       19.81     44.91 o 
   7   2  10      336.19      263.46     45.95 o 
   8   2  10     2687.40     3040.13     51.74 o 
   9   2  10     1978.27     2051.95     50.87 o 
  10   2  10     3125.67     3071.03     51.47 o 
  11   2  10      260.56      310.35     47.16 o 
  12   2  10      736.41      751.07     51.52 o 
  13   2  10     2901.67     2678.24     53.27 o 
  14   2  10     2662.99     2760.23     58.94 o 
  15   2  10       67.81       87.56     52.37 o 
  16   2  10      729.66      737.76     54.47 o 
  17   2  10        3.21       36.60     56.15 o 
  18   2  10      303.43      326.52     59.83 o 
  19   2  10        1.37       26.35     57.13 o 
  20   2  10      675.05      796.42     63.91 o 
  21   2  10        1.36       41.07     63.46 o 
  22   2  10        1.19      -48.61     62.98 o 
  23   2  10      115.60       79.51     67.13 o 
   1   3  10     5977.25     5659.28     59.21 o 
   2   3  10      387.51      422.16     44.98 o 
   3   3  10     9643.08     9945.08     68.91 o 
   4   3  10       54.27       92.89     45.46 o 
   5   3  10     1670.93     1736.58     51.09 o 
   6   3  10     1184.29     1027.38     47.74 o 
   7   3  10     1326.35     1347.89     46.73 o 
   8   3  10     4079.43     3839.09     53.65 o 
   9   3  10      664.74      636.33     46.58 o 
  10   3  10      533.38      551.54     47.62 o 
  11   3  10      652.09      686.28     47.21 o 
  12   3  10     1567.87     1586.62     53.60 o 
  13   3  10      611.49      636.06     54.86 o 
  14   3  10     1620.94     1499.32     57.77 o 
  15   3  10      156.99      205.81     55.35 o 
  16   3  10      564.11      593.10     60.75 o 
  17   3  10        5.73       44.82     59.53 o 
  18   3  10       70.13       76.05     66.89 o 
  19   3  10      235.34      247.81     64.80 o 
  20   3  10      137.49       99.29     64.36 o 
  21   3  10     1551.30     1522.03     73.23 o 
  22   3  10      134.45      134.23     66.77 o 
  23   3  10      722.04      661.55     76.67 o 
   0   4  10     3836.54     3678.88     73.91 o 
   1   4  10     2721.02     3383.91     53.35 o 
   2   4  10     2210.97     2678.91     52.85 o 
   3   4  10      118.51       40.05     45.61 o 
   4   4  10      389.62      519.98     46.45 o 
   5   4  10     4213.20     4710.07     58.76 o 
   6   4  10      654.11      691.59     47.58 o 
   7   4  10        3.75        4.64     44.80 o 
   8   4  10       92.06       89.29     47.55 o 
   9   4  10        0.66       36.05     44.49 o 
  10   4  10      624.51      587.40     49.54 o 
  11   4  10      100.71      105.96     53.13 o 
  12   4  10     2398.38     2421.22     56.16 o 
  13   4  10      272.25      315.07     51.96 o 
  14   4  10      216.10      252.06     56.20 o 
  15   4  10        0.10      -33.42     60.34 o 
  16   4  10      595.99      587.51     59.22 o 
  17   4  10       51.93       73.09     56.40 o 
  18   4  10      464.89      445.40     63.75 o 
  19   4  10       77.43       91.32     63.79 o 
  20   4  10      218.66      202.20     65.87 o 
  21   4  10       19.00       20.74     67.33 o 
  22   4  10      276.11      275.55     71.34 o 
  23   4  10       34.53       19.58     76.34 o 
   1   5  10     4232.92     4064.97     55.50 o 
   2   5  10      287.63      304.67     47.55 o 
   3   5  10     2522.11     2435.01     54.27 o 
   4   5  10     1343.76     1360.49     50.15 o 
   5   5  10      363.22      419.80     47.76 o 
   6   5  10       29.10        1.61     48.55 o 
   7   5  10      152.48      259.03     48.17 o 
   8   5  10     4038.89     3806.08     53.93 o 
   9   5  10       75.67       69.68     49.30 o 
  10   5  10     2600.86     2532.76     55.72 o 
  11   5  10      176.59      211.33     50.07 o 
  12   5  10      335.79      408.49     51.82 o 
  13   5  10      317.79      326.37     52.74 o 
  14   5  10     1522.96     1504.28     54.53 o 
  15   5  10      138.63      200.35     55.75 o 
  16   5  10        5.41       11.68     58.38 o 
  17   5  10      391.51      385.21     55.94 o 
  18   5  10      127.23      174.33     59.83 o 
  19   5  10      138.49      131.70     63.31 o 
  20   5  10       10.40       38.97     66.57 o 
  21   5  10      935.75      955.43     71.01 o 
  22   5  10       61.67      105.46     76.94 o 
   0   6  10     2992.97     3196.37     77.63 o 
   1   6  10        1.60       25.21     45.64 o 
   2   6  10     2244.12     1991.09     55.63 o 
   3   6  10      544.20      649.10     49.44 o 
   4   6  10      515.73      492.78     51.14 o 
   5   6  10     1405.22     1371.34     50.82 o 
   6   6  10       19.89       42.23     49.32 o 
   7   6  10     2543.45     2458.36     54.13 o 
   8   6  10      470.94      452.37     51.42 o 
   9   6  10     3371.17     3192.71     55.21 o 
  10   6  10     2174.30     2082.94     62.91 o 
  11   6  10       13.80       26.34     52.80 o 
  12   6  10      538.65      449.71     58.59 o 
  13   6  10      609.31      700.11     55.87 o 
  14   6  10       72.12       70.53     58.69 o 
  15   6  10      617.96      651.82     58.57 o 
  16   6  10      785.36      753.41     61.24 o 
  17   6  10      359.54      362.88     60.41 o 
  18   6  10       75.25       96.12     60.59 o 
  19   6  10       79.09       65.94     64.12 o 
  20   6  10       33.68      108.67     69.21 o 
  21   6  10      212.87      172.04     73.81 o 
  22   6  10      569.55      606.51    156.86 o 
   1   7  10     1019.29     1017.01     52.21 o 
   2   7  10      992.33      931.58     52.85 o 
   3   7  10        0.00        0.31     51.12 o 
   4   7  10      149.43      215.69     51.74 o 
   5   7  10       54.91       90.33     53.10 o 
   6   7  10      902.85      850.59     56.05 o 
   7   7  10      534.38      465.11     51.26 o 
   8   7  10     1917.12     1846.31     57.30 o 
   9   7  10      164.63      126.34     52.13 o 
  10   7  10      237.18      333.38     53.86 o 
  11   7  10       69.89       66.32     52.83 o 
  12   7  10      605.97      601.11     59.13 o 
  13   7  10      800.76      795.22     59.54 o 
  14   7  10        0.14       17.90     64.37 o 
  15   7  10       23.41       44.49     62.06 o 
  16   7  10       70.43       75.38     62.10 o 
  17   7  10      421.57      471.76     62.93 o 
  18   7  10      435.50      478.52     64.24 o 
  19   7  10      499.78      465.92     66.32 o 
  20   7  10       34.36      103.87     72.33 o 
  21   7  10      252.30      258.92     73.44 o 
   0   8  10       54.12       85.60     77.58 o 
   1   8  10     2045.21     2072.97     59.24 o 
   2   8  10      305.18      309.08     53.37 o 
   3   8  10      161.20      129.23     54.66 o 
   4   8  10     1486.38     1309.26     55.31 o 
   5   8  10      727.57      762.65     54.69 o 
   6   8  10     2940.36     2692.75     58.91 o 
   7   8  10       41.76       53.90     51.13 o 
   8   8  10     1096.64     1048.24     60.92 o 
   9   8  10       51.31      104.20     55.16 o 
  10   8  10        1.22       21.52     60.90 o 
  11   8  10       10.30       27.90     58.77 o 
  12   8  10       51.44       68.67     58.97 o 
  13   8  10     1059.20     1046.58     61.67 o 
  14   8  10      137.13      195.53     65.29 o 
  15   8  10      443.57      480.15     64.46 o 
  16   8  10      216.66      182.70     64.30 o 
  17   8  10     1291.06     1342.70     69.17 o 
  18   8  10       19.11       48.49     65.48 o 
  19   8  10     1250.19     1099.34     73.58 o 
  20   8  10        8.47       66.01     73.67 o 
   1   9  10       21.85       24.46     55.04 o 
   2   9  10     3248.58     3162.70     64.60 o 
   3   9  10       25.39       55.55     53.69 o 
   4   9  10     8157.08     7961.59     69.40 o 
   5   9  10     1418.58     1334.80     57.01 o 
   6   9  10       26.23       47.43     52.83 o 
   7   9  10      143.99      188.51     60.59 o 
   8   9  10      104.51      161.93     58.83 o 
   9   9  10     2764.72     2678.94     63.65 o 
  10   9  10      390.65      283.09     60.82 o 
  11   9  10     3226.37     3197.93     76.34 o 
  12   9  10      124.86      144.40     60.80 o 
  13   9  10      943.51      805.30     66.47 o 
  14   9  10      255.98      326.74     66.97 o 
  15   9  10       51.64       63.63     77.44 o 
  16   9  10       19.01       68.48     67.30 o 
  17   9  10      114.51      164.87     72.72 o 
  18   9  10      298.22      333.28     75.99 o 
  19   9  10        0.31       36.13     83.46 o 
   0  10  10     1265.16     1167.44     83.48 o 
   1  10  10        3.00       20.36     62.56 o 
   2  10  10     1426.00     1266.97     61.35 o 
   3  10  10       42.15       54.02     56.22 o 
   4  10  10      265.09      293.74     55.77 o 
   5  10  10       71.02       75.68     58.32 o 
   6  10  10     1180.23     1226.59     62.17 o 
   7  10  10      350.25      426.27     58.60 o 
   8  10  10      595.12      596.53     62.96 o 
   9  10  10      292.30      320.27     65.87 o 
  10  10  10     1004.79      958.09     62.63 o 
  11  10  10        3.16       -6.58     66.29 o 
  12  10  10      259.16      318.36     61.99 o 
  13  10  10       62.13      142.45     76.25 o 
  14  10  10      264.39      235.02     72.01 o 
  15  10  10        4.28       44.38     69.58 o 
  16  10  10        1.41       52.26     68.52 o 
  17  10  10        3.41       72.73     75.14 o 
   1  11  10       23.57       22.66     60.48 o 
   2  11  10     2362.82     2494.34     67.20 o 
   3  11  10        0.11       19.71     62.73 o 
   4  11  10      510.99      518.24     62.18 o 
   5  11  10      185.93      176.86     62.52 o 
   6  11  10      147.51      130.50     61.93 o 
   7  11  10        1.69       16.68     61.59 o 
   8  11  10      253.25      317.42     66.65 o 
   9  11  10     2061.97     1968.51     66.90 o 
  10  11  10      110.69      110.59     65.96 o 
  11  11  10     1464.01     1552.90     69.31 o 
  12  11  10      142.14      170.56     71.16 o 
  13  11  10      576.89      529.90     72.02 o 
  14  11  10       98.30      112.16     73.85 o 
  15  11  10        7.39       17.87     76.90 o 
   0  12  10     1024.86     1131.35     97.62 o 
   1  12  10       22.71       74.69     67.34 o 
   2  12  10       15.63       37.19     69.72 o 
   3  12  10      232.91      279.00     67.38 o 
   4  12  10       21.22       61.01     66.02 o 
   5  12  10      252.41      235.93     61.71 o 
   6  12  10       76.35       89.94     69.33 o 
   7  12  10      185.76      247.18     66.40 o 
   8  12  10       15.02       20.92     69.49 o 
   9  12  10        0.76       41.72     71.68 o 
  10  12  10       32.85       62.73     67.53 o 
  11  12  10       97.36      106.04     69.82 o 
  12  12  10       79.44      139.80     67.01 o 
  13  12  10      125.03      101.29     73.75 o 
   1  13  10      706.57      766.69     71.60 o 
   2  13  10      317.72      346.01     70.78 o 
   3  13  10      172.41      188.87     70.10 o 
   4  13  10      595.44      591.89     73.86 o 
   5  13  10       77.84      145.64     74.32 o 
   6  13  10       20.61       40.30     71.33 o 
   7  13  10       58.06       84.93     69.80 o 
   8  13  10      124.96      153.90     69.37 o 
   9  13  10     1240.44     1065.76     80.52 o 
  10  13  10       46.71       40.75     84.43 o 
  11  13  10      775.23      630.05     86.66 o 
   0  14  10     2068.44     1822.23    115.32 o 
   1  14  10      106.39      103.51     76.48 o 
   2  14  10      524.91      602.44     77.69 o 
   3  14  10      115.22      106.46     78.27 o 
   4  14  10       13.40       57.87     81.10 o 
   5  14  10      198.99      211.94     79.14 o 
   6  14  10        0.06        0.07     77.97 o 
   7  14  10      649.57      571.55     82.78 o 
   1   1  11       48.23       76.99     46.03 o 
   2   1  11     1070.34     1014.99     47.12 o 
   3   1  11     1632.13     1714.56     49.31 o 
   4   1  11     2153.63     2198.41     50.95 o 
   5   1  11     1628.91     1416.45     49.50 o 
   6   1  11     4086.77     3732.46     52.56 o 
   7   1  11      441.18      363.12     42.66 o 
   8   1  11     1099.06     1299.73     47.26 o 
   9   1  11    12537.65    12071.67     66.00 o 
  10   1  11        0.53        5.25     46.08 o 
  11   1  11     6491.00     6226.85     57.81 o 
  12   1  11      254.89      233.24     47.09 o 
  13   1  11      620.15      545.44     48.83 o 
  14   1  11      380.96      405.11     51.72 o 
  15   1  11      565.85      621.27     54.39 o 
  16   1  11     1115.32     1146.64     53.58 o 
  17   1  11      642.08      616.99     58.89 o 
  18   1  11       62.63       75.26     60.37 o 
  19   1  11     1380.78     1365.32     61.64 o 
  20   1  11      152.18      227.17     61.61 o 
  21   1  11      249.03      237.56     61.87 o 
  22   1  11      139.55      151.99     67.62 o 
  23   1  11       13.65       29.35     67.04 o 
   0   2  11      286.60      199.63     66.74 o 
   1   2  11     1553.23     1887.09     49.77 o 
   2   2  11      703.86      652.03     47.39 o 
   3   2  11      398.39      612.91     43.80 o 
   4   2  11     1154.04     1224.88     48.23 o 
   5   2  11     2083.14     2332.79     50.58 o 
   6   2  11     2222.43     2488.78     48.68 o 
   7   2  11        6.22       24.74     41.96 o 
   8   2  11     2947.74     2753.63     50.20 o 
   9   2  11     9023.00     9187.99     62.82 o 
  10   2  11       39.43       66.53     42.98 o 
  11   2  11      217.33      266.40     45.82 o 
  12   2  11     4881.08     4744.67     56.38 o 
  13   2  11        9.36       21.65     48.03 o 
  14   2  11     1266.99     1249.22     50.33 o 
  15   2  11     1788.17     1706.57     54.49 o 
  16   2  11      709.56      777.84     55.94 o 
  17   2  11      544.64      614.62     54.12 o 
  18   2  11      170.04      173.20     57.45 o 
  19   2  11        7.78       33.37     56.53 o 
  20   2  11      199.08      206.73     57.39 o 
  21   2  11      237.10      187.16     62.49 o 
  22   2  11      147.67      154.00     63.46 o 
  23   2  11        0.44       54.02     68.83 o 
   1   3  11       68.43       31.35     44.93 o 
   2   3  11     3541.72     3493.73     52.15 o 
   3   3  11      636.57      637.45     47.99 o 
   4   3  11        4.74       37.34     43.99 o 
   5   3  11     8034.50     7818.15     58.83 o 
   6   3  11      109.93      131.77     45.23 o 
   7   3  11     1146.99     1128.39     48.71 o 
   8   3  11     2913.65     3212.91     51.65 o 
   9   3  11      786.47      784.72     46.66 o 
  10   3  11       74.59       81.78     47.50 o 
  11   3  11     4746.92     4459.19     56.10 o 
  12   3  11       90.34      117.35     46.73 o 
  13   3  11     1068.33     1115.06     51.36 o 
  14   3  11      201.47      227.42     48.50 o 
  15   3  11     1807.26     1835.81     53.34 o 
  16   3  11      102.21      120.77     54.57 o 
  17   3  11      174.29      177.42     53.86 o 
  18   3  11       46.62       75.81     63.11 o 
  19   3  11       24.34       31.94     59.17 o 
  20   3  11       73.27       60.21     62.56 o 
  21   3  11      592.79      539.94     64.11 o 
  22   3  11      271.51      230.76     67.17 o 
  23   3  11      296.95      294.08     71.85 o 
   0   4  11      608.30      667.49     66.67 o 
   1   4  11       98.66      190.78     43.73 o 
   2   4  11       31.17        4.11     46.36 o 
   3   4  11        0.75      -10.87     42.64 o 
   4   4  11     1874.66     2000.34     48.49 o 
   5   4  11       70.37       79.36     46.44 o 
   6   4  11        1.87      -15.28     45.70 o 
   7   4  11     6379.81     5782.32     58.18 o 
   8   4  11     1069.76     1195.81     49.89 o 
   9   4  11     2626.50     2429.09     53.10 o 
  10   4  11     2596.41     2544.82     53.56 o 
  11   4  11     4576.57     4061.38     56.76 o 
  12   4  11     2285.98     2241.84     55.31 o 
  13   4  11     1602.58     1460.80     53.17 o 
  14   4  11      162.44      133.11     53.34 o 
  15   4  11     1587.19     1577.13     55.02 o 
  16   4  11       26.05       51.10     52.84 o 
  17   4  11      235.29      260.69     57.86 o 
  18   4  11        2.36      -11.24     53.97 o 
  19   4  11       97.23      181.95     60.35 o 
  20   4  11      188.10      171.50     62.34 o 
  21   4  11        8.21       -5.85     67.33 o 
  22   4  11      640.79      616.96     70.63 o 
   1   5  11     4332.70     4245.32     55.87 o 
   2   5  11        0.27       17.72     46.14 o 
   3   5  11       75.67       80.38     47.74 o 
   4   5  11       65.95       84.04     47.51 o 
   5   5  11       84.42      113.88     47.70 o 
   6   5  11      255.61      223.79     48.07 o 
   7   5  11      128.62      153.61     47.01 o 
   8   5  11     1381.03     1216.57     51.20 o 
   9   5  11      242.54      212.99     47.92 o 
  10   5  11     1283.50     1336.50     52.28 o 
  11   5  11      814.59      837.38     52.63 o 
  12   5  11      806.03      691.53     51.12 o 
  13   5  11        1.96       -1.11     49.12 o 
  14   5  11      661.05      651.36     54.72 o 
  15   5  11      143.45      103.53     52.11 o 
  16   5  11      317.17      284.78     58.12 o 
  17   5  11      440.11      429.18     58.29 o 
  18   5  11       47.04       78.76     60.39 o 
  19   5  11      123.11      145.72     59.54 o 
  20   5  11      115.06       68.87     61.33 o 
  21   5  11      371.04      430.17     66.48 o 
  22   5  11        3.17       46.10     68.97 o 
   0   6  11     2019.08     1746.31     72.97 o 
   1   6  11      160.60      126.76     48.23 o 
   2   6  11     3233.93     3450.97     58.50 o 
   3   6  11      870.91      671.38     49.55 o 
   4   6  11       40.11       44.29     48.86 o 
   5   6  11      203.22      159.98     49.06 o 
   6   6  11      242.04      228.49     47.29 o 
   7   6  11     1102.19     1056.33     50.80 o 
   8   6  11        3.26       48.68     48.90 o 
   9   6  11      596.21      486.65     54.56 o 
  10   6  11        4.98       13.87     55.24 o 
  11   6  11      415.67      473.25     55.83 o 
  12   6  11     1014.00     1083.54     56.36 o 
  13   6  11     3341.57     3362.33     61.68 o 
  14   6  11       15.82       66.35     56.60 o 
  15   6  11      102.24      113.81     60.81 o 
  16   6  11      323.47      371.40     59.00 o 
  17   6  11        3.74        0.77     62.25 o 
  18   6  11       32.21       78.41     64.52 o 
  19   6  11       77.76      131.32     62.21 o 
  20   6  11      129.62      178.52     64.85 o 
  21   6  11      431.36      405.44     66.38 o 
   1   7  11     2273.61     2028.91     55.04 o 
   2   7  11     1264.61     1258.48     53.94 o 
   3   7  11      215.72      206.43     52.55 o 
   4   7  11     1452.65     1460.89     56.39 o 
   5   7  11        1.52       32.77     48.44 o 
   6   7  11      735.69      835.64     54.21 o 
   7   7  11       31.32       53.03     52.83 o 
   8   7  11     4075.46     3726.77     60.03 o 
   9   7  11      327.47      333.63     57.67 o 
  10   7  11      980.94      969.17     55.69 o 
  11   7  11     3189.25     2970.50     56.75 o 
  12   7  11       15.88       64.28     56.39 o 
  13   7  11      740.88      864.55     54.23 o 
  14   7  11      150.43      169.26     68.33 o 
  15   7  11      157.66      164.80     58.80 o 
  16   7  11      406.74      445.36     66.37 o 
  17   7  11        9.81       19.27     63.91 o 
  18   7  11      527.50      569.31     65.18 o 
  19   7  11      387.25      367.99     69.70 o 
  20   7  11     1084.42     1050.99     73.39 o 
   0   8  11     4128.33     4128.88     87.99 o 
   1   8  11     1391.06     1359.37     57.87 o 
   2   8  11      188.21      264.53     53.68 o 
   3   8  11     4028.00     3811.50     65.04 o 
   4   8  11      104.42      113.39     54.02 o 
   5   8  11        6.81       22.03     53.01 o 
   6   8  11        5.91       31.47     51.19 o 
   7   8  11     2931.63     2880.88     63.87 o 
   8   8  11        8.27        8.65     60.88 o 
   9   8  11     1456.77     1530.99     60.25 o 
  10   8  11     1247.81     1246.43     59.21 o 
  11   8  11      462.29      456.53     57.44 o 
  12   8  11        3.41       13.66     56.55 o 
  13   8  11      545.54      609.18     57.55 o 
  14   8  11      237.79      326.91     61.01 o 
  15   8  11      754.40      767.76     64.54 o 
  16   8  11       40.12      102.77     65.15 o 
  17   8  11      495.62      477.03     67.78 o 
  18   8  11       21.42       -7.48     70.01 o 
  19   8  11      443.83      477.09     75.31 o 
   1   9  11      365.70      358.83     56.16 o 
   2   9  11      764.30      675.95     59.82 o 
   3   9  11       44.79       25.03     54.45 o 
   4   9  11       70.25      106.36     55.46 o 
   5   9  11      176.00      121.29     54.06 o 
   6   9  11       29.54       52.87     53.83 o 
   7   9  11        4.53        7.01     52.83 o 
   8   9  11       81.56       83.62     55.40 o 
   9   9  11      630.26      579.61     57.14 o 
  10   9  11       10.90       19.00     56.09 o 
  11   9  11       14.47       20.75     64.84 o 
  12   9  11       44.92       79.65     62.32 o 
  13   9  11       22.04       81.91     64.05 o 
  14   9  11      165.98      184.75     63.72 o 
  15   9  11        0.97       29.77     66.43 o 
  16   9  11      281.83      304.31     69.29 o 
  17   9  11        0.43        5.69     71.71 o 
  18   9  11       59.14      121.14     67.91 o 
   0  10  11     1353.31     1344.71     86.03 o 
   1  10  11     1291.06     1337.19     62.48 o 
   2  10  11      102.43      141.57     58.22 o 
   3  10  11     1752.43     1733.57     61.05 o 
   4  10  11       40.06       53.40     57.79 o 
   5  10  11       79.68      107.06     59.79 o 
   6  10  11      851.61      832.48     63.76 o 
   7  10  11       73.48       85.74     62.81 o 
   8  10  11     1439.15     1498.14     61.97 o 
   9  10  11       29.96       81.70     65.06 o 
  10  10  11      590.15      665.02     66.01 o 
  11  10  11      601.85      679.56     64.76 o 
  12  10  11      216.04      285.60     65.65 o 
  13  10  11      882.70      848.03     63.84 o 
  14  10  11      501.55      516.00     70.40 o 
  15  10  11        4.32       51.43     66.88 o 
  16  10  11       25.89       57.95     68.62 o 
  17  10  11      864.46      701.55     74.66 o 
   1  11  11      218.58      233.56     61.30 o 
   2  11  11      506.65      578.25     58.34 o 
   3  11  11       12.71       36.52     60.32 o 
   4  11  11       98.06      120.18     63.24 o 
   5  11  11        1.02        7.60     57.84 o 
   6  11  11        9.08       45.43     62.22 o 
   7  11  11      290.61      332.47     63.18 o 
   8  11  11       28.87       75.10     63.17 o 
   9  11  11        0.83       -1.03     64.65 o 
  10  11  11       32.74       85.01     65.83 o 
  11  11  11       28.84       78.65     68.49 o 
  12  11  11       61.88      112.21     68.01 o 
  13  11  11      199.66      143.31     72.69 o 
  14  11  11       80.89      119.95     72.42 o 
  15  11  11        0.81       36.93     78.81 o 
   0  12  11     1643.89     1447.07     95.33 o 
   1  12  11     1467.65     1439.58     69.12 o 
   2  12  11      470.07      607.07     71.48 o 
   3  12  11     1813.76     1890.86     69.35 o 
   4  12  11      445.47      430.68     69.10 o 
   5  12  11      915.80      886.78     66.90 o 
   6  12  11        2.27       37.28     63.88 o 
   7  12  11        1.38       52.83     70.82 o 
   8  12  11       46.26       96.23     71.13 o 
   9  12  11        0.55       38.01     70.06 o 
  10  12  11      206.63      179.72     73.69 o 
  11  12  11      143.11      163.22     74.42 o 
  12  12  11      139.44      143.02     72.38 o 
  13  12  11      263.89      226.03     78.62 o 
   1  13  11     1452.40     1667.44     75.19 o 
   2  13  11       18.10       17.30     68.46 o 
   3  13  11      146.52      143.56     74.23 o 
   4  13  11     1022.88     1096.16     73.51 o 
   5  13  11       48.64       36.32     71.02 o 
   6  13  11      283.44      295.61     75.02 o 
   7  13  11       15.55       22.13     74.36 o 
   8  13  11      193.78      176.98     77.97 o 
   9  13  11       95.75       97.31     77.02 o 
  10  13  11      303.13      289.68     81.98 o 
   0  14  11     1444.91     1217.69    111.88 o 
   1  14  11        0.73        1.31     75.53 o 
   2  14  11       49.78      110.80     78.98 o 
   3  14  11      329.50      347.06     77.71 o 
   4  14  11      141.76      171.02     78.64 o 
   5  14  11        0.02       13.61     86.69 o 
   6  14  11      239.59      201.05     84.56 o 
   0   0  12     1072.74     1213.50     95.15 o 
   1   0  12     1624.72     1845.51     66.84 o 
   2   0  12     1403.91     1386.21     68.44 o 
   3   0  12      946.62      759.94     67.28 o 
   4   0  12     1877.05     1507.23     65.76 o 
   5   0  12     9600.99     9659.74     85.92 o 
   6   0  12     2587.56     2660.87     76.91 o 
   7   0  12     1982.16     1782.12     67.16 o 
   8   0  12      223.36      236.93     60.64 o 
   9   0  12       36.27       58.24     65.06 o 
  10   0  12     9636.18     8672.92     88.31 o 
  11   0  12     3696.59     3594.37     76.59 o 
  12   0  12     7991.88     7042.85     82.25 o 
  13   0  12     7078.17     6850.83     82.86 o 
  14   0  12     1122.94     1108.10     70.34 o 
  15   0  12     3551.78     3274.73     81.13 o 
  16   0  12        0.11       38.44     70.61 o 
  17   0  12     2215.73     2203.48     82.80 o 
  18   0  12      241.68      307.57     75.83 o 
  19   0  12       97.15      122.27     78.19 o 
  20   0  12       87.92      131.10     75.55 o 
  21   0  12      137.27      143.42     86.13 o 
  22   0  12      447.95      441.06     90.01 o 
  23   0  12      657.43      620.28    104.27 o 
   1   1  12      498.75      671.76     46.91 o 
   2   1  12     1452.57     1557.68     47.62 o 
   3   1  12      577.90      646.95     46.61 o 
   4   1  12     3079.15     3344.59     53.20 o 
   5   1  12      138.57       97.23     42.61 o 
   6   1  12     1996.05     1852.51     51.59 o 
   7   1  12     2060.06     2017.86     49.26 o 
   8   1  12     2024.54     1949.54     47.49 o 
   9   1  12     1017.54     1070.50     48.28 o 
  10   1  12        1.47        0.03     47.12 o 
  11   1  12       74.14       75.29     47.66 o 
  12   1  12      102.58      175.13     47.94 o 
  13   1  12      799.08      828.43     49.41 o 
  14   1  12      306.74      263.13     50.61 o 
  15   1  12        1.73       10.48     47.86 o 
  16   1  12       44.97      100.73     50.07 o 
  17   1  12       89.57      102.51     49.81 o 
  18   1  12       37.21       59.52     51.96 o 
  19   1  12      215.92      294.72     56.04 o 
  20   1  12      136.41      196.40     58.02 o 
  21   1  12      344.54      288.02     59.08 o 
  22   1  12      427.20      453.95     62.04 o 
  23   1  12      140.12       88.13     63.73 o 
   0   2  12       44.71       76.42     59.43 o 
   1   2  12     2544.09     2865.71     50.63 o 
   2   2  12     2045.27     2007.67     48.39 o 
   3   2  12     8492.86     8749.29     60.92 o 
   4   2  12     2766.20     2475.92     48.83 o 
   5   2  12     1056.49      990.32     48.24 o 
   6   2  12     1535.06     1465.37     50.18 o 
   7   2  12     2838.50     2648.08     49.25 o 
   8   2  12       19.28       26.04     44.16 o 
   9   2  12     2340.91     2315.53     51.65 o 
  10   2  12     2618.31     2547.80     51.38 o 
  11   2  12     2237.26     2562.31     51.49 o 
  12   2  12     1483.51     1322.26     51.34 o 
  13   2  12      654.23      642.62     50.49 o 
  14   2  12      713.33      698.89     52.02 o 
  15   2  12      272.97      305.83     50.97 o 
  16   2  12      114.53      102.41     51.03 o 
  17   2  12      549.70      564.16     52.06 o 
  18   2  12       82.24       95.80     51.98 o 
  19   2  12      178.13      217.24     55.56 o 
  20   2  12      473.05      406.56     58.69 o 
  21   2  12       62.89       99.31     60.09 o 
  22   2  12       53.88       94.53     63.11 o 
  23   2  12       61.65       32.95     68.14 o 
   1   3  12     1316.90     1202.25     45.12 o 
   2   3  12      887.91      964.18     47.24 o 
   3   3  12     1948.14     1920.45     47.90 o 
   4   3  12      819.55      715.11     47.07 o 
   5   3  12     2298.05     2169.03     50.65 o 
   6   3  12     2818.63     2655.65     53.10 o 
   7   3  12        0.36       20.65     45.66 o 
   8   3  12     5327.35     5075.20     55.83 o 
   9   3  12      265.24      263.62     47.53 o 
  10   3  12     1649.38     1479.21     49.24 o 
  11   3  12     1218.39     1156.75     49.20 o 
  12   3  12        4.91      -28.18     48.56 o 
  13   3  12      436.78      433.03     49.76 o 
  14   3  12      607.55      662.65     51.72 o 
  15   3  12       12.59       75.46     51.53 o 
  16   3  12       52.89       74.44     49.88 o 
  17   3  12       47.71       61.03     52.48 o 
  18   3  12       34.38       53.14     56.96 o 
  19   3  12       85.21       85.01     58.58 o 
  20   3  12       61.11       82.07     61.07 o 
  21   3  12      506.35      492.44     61.74 o 
  22   3  12       71.27       78.41     62.03 o 
  23   3  12      103.66      122.62     68.13 o 
   0   4  12     3145.20     2797.65     66.98 o 
   1   4  12      442.03      377.46     45.52 o 
   2   4  12       89.35      104.46     46.45 o 
   3   4  12      165.19       84.95     45.45 o 
   4   4  12       61.97       71.77     44.94 o 
   5   4  12      719.85      773.39     44.12 o 
   6   4  12     1333.21     1156.04     49.57 o 
   7   4  12       29.90       90.67     46.54 o 
   8   4  12       16.04       44.16     44.14 o 
   9   4  12        9.30       24.73     45.94 o 
  10   4  12     1118.45     1225.91     50.91 o 
  11   4  12      303.81      297.93     51.14 o 
  12   4  12      342.97      322.24     50.67 o 
  13   4  12      214.73      207.06     52.58 o 
  14   4  12       88.40      126.29     54.44 o 
  15   4  12     1698.53     1769.61     52.82 o 
  16   4  12       20.37       46.06     53.89 o 
  17   4  12       84.78      125.07     53.39 o 
  18   4  12        7.85        5.80     58.03 o 
  19   4  12      360.11      365.23     60.01 o 
  20   4  12      327.63      316.00     62.62 o 
  21   4  12       16.74       44.74     63.07 o 
  22   4  12       71.28       64.59     66.95 o 
   1   5  12      491.41      511.12     48.03 o 
   2   5  12        7.73       14.92     46.11 o 
   3   5  12      181.34      133.86     47.29 o 
   4   5  12     1618.92     1720.19     51.95 o 
   5   5  12        0.11       29.09     49.63 o 
   6   5  12     1609.84     1497.04     50.35 o 
   7   5  12      292.06      248.30     48.07 o 
   8   5  12     9607.12     9195.44     67.29 o 
   9   5  12       13.31       56.59     46.90 o 
  10   5  12      950.68      856.39     49.33 o 
  11   5  12      973.44      992.33     52.72 o 
  12   5  12      349.07      365.43     51.36 o 
  13   5  12     1445.65     1514.03     54.57 o 
  14   5  12     1846.69     1840.20     58.17 o 
  15   5  12       57.50       97.00     52.39 o 
  16   5  12        9.90        7.74     54.39 o 
  17   5  12        4.97       40.77     58.61 o 
  18   5  12        6.03        4.14     58.68 o 
  19   5  12       70.66       88.56     59.37 o 
  20   5  12       56.49      110.72     63.82 o 
  21   5  12       46.97       75.40     64.66 o 
  22   5  12       37.90       39.30     69.62 o 
   0   6  12     4462.45     3488.87     77.12 o 
   1   6  12     1565.44     1550.94     52.70 o 
   2   6  12     2954.24     2865.05     53.59 o 
   3   6  12     1596.28     1520.77     51.93 o 
   4   6  12        2.26       33.77     48.87 o 
   5   6  12     1147.00     1228.09     53.68 o 
   6   6  12        6.14       13.60     49.38 o 
   7   6  12      673.23      687.19     50.74 o 
   8   6  12        2.38       20.11     49.08 o 
   9   6  12      436.71      418.21     52.19 o 
  10   6  12        6.91       -9.26     50.47 o 
  11   6  12      154.16      134.42     51.51 o 
  12   6  12      479.41      578.08     55.96 o 
  13   6  12       93.43      114.46     53.16 o 
  14   6  12       82.97      143.92     50.42 o 
  15   6  12       98.65      163.08     53.19 o 
  16   6  12      275.33      367.97     57.30 o 
  17   6  12        0.15       26.28     60.44 o 
  18   6  12        4.42       64.78     59.64 o 
  19   6  12        5.03        8.27     63.04 o 
  20   6  12      373.40      407.98     66.10 o 
  21   6  12       18.49       37.99     69.28 o 
   1   7  12     2754.27     2556.75     55.99 o 
   2   7  12     1491.43     1554.41     52.89 o 
   3   7  12     1106.38     1064.48     54.67 o 
   4   7  12       93.10       91.88     54.70 o 
   5   7  12      189.61      186.46     50.60 o 
   6   7  12      197.78      198.94     50.79 o 
   7   7  12      218.03      299.06     51.08 o 
   8   7  12     1789.89     1801.76     55.75 o 
   9   7  12     3801.10     3585.33     61.61 o 
  10   7  12       31.36       37.25     54.34 o 
  11   7  12     2085.64     2163.81     58.45 o 
  12   7  12     1681.83     1869.06     59.13 o 
  13   7  12       31.16       34.21     53.37 o 
  14   7  12     1268.18     1251.94     59.71 o 
  15   7  12      567.02      630.14     57.39 o 
  16   7  12      201.65      210.62     60.20 o 
  17   7  12      115.01      151.46     61.22 o 
  18   7  12      527.32      533.67     65.32 o 
  19   7  12       65.60       56.28     64.12 o 
  20   7  12       36.60       56.33     67.20 o 
   0   8  12     2757.82     2748.73     83.05 o 
   1   8  12      106.71      118.44     52.04 o 
   2   8  12     2117.21     1816.71     58.50 o 
   3   8  12       16.26       23.91     53.43 o 
   4   8  12       64.85       80.05     51.11 o 
   5   8  12       39.32       63.02     52.19 o 
   6   8  12      161.34      262.07     55.74 o 
   7   8  12      433.36      452.09     56.45 o 
   8   8  12       15.53        5.08     53.51 o 
   9   8  12       80.85       82.84     59.40 o 
  10   8  12     1463.34     1367.27     58.68 o 
  11   8  12       19.03       58.27     56.51 o 
  12   8  12      351.33      386.96     58.11 o 
  13   8  12       16.10       70.67     59.23 o 
  14   8  12      401.19      381.28     61.05 o 
  15   8  12      130.30      154.46     60.56 o 
  16   8  12      131.00      141.23     63.60 o 
  17   8  12      595.97      546.53     66.90 o 
  18   8  12       32.05       72.06     64.48 o 
  19   8  12      476.86      512.87     75.60 o 
   1   9  12     6325.81     6292.86     69.27 o 
   2   9  12     2048.42     2087.85     60.70 o 
   3   9  12     1172.15     1193.53     55.36 o 
   4   9  12     3634.63     3642.86     62.69 o 
   5   9  12      129.27      146.76     53.90 o 
   6   9  12        4.15       29.38     54.15 o 
   7   9  12        6.48       12.14     56.90 o 
   8   9  12      331.62      400.64     58.70 o 
   9   9  12        0.32      -28.02     57.32 o 
  10   9  12       41.70       55.66     59.60 o 
  11   9  12      307.56      322.79     62.70 o 
  12   9  12      481.24      522.71     65.40 o 
  13   9  12       24.20       73.48     63.89 o 
  14   9  12      344.31      345.98     65.78 o 
  15   9  12      588.23      530.46     68.02 o 
  16   9  12      184.37      228.63     67.25 o 
  17   9  12       11.73       91.71     66.56 o 
  18   9  12      384.00      292.94     74.53 o 
   0  10  12     1989.10     2167.02     88.05 o 
   1  10  12      397.61      411.77     59.67 o 
   2  10  12        7.04       25.60     57.65 o 
   3  10  12      174.76      241.85     59.02 o 
   4  10  12      432.15      495.35     57.14 o 
   5  10  12      702.37      755.77     59.16 o 
   6  10  12        0.20       19.03     59.13 o 
   7  10  12      375.27      373.75     62.01 o 
   8  10  12       76.63       47.77     57.51 o 
   9  10  12      880.91      985.90     66.14 o 
  10  10  12      103.67      129.73     63.46 o 
  11  10  12      494.20      494.00     66.09 o 
  12  10  12       69.33       67.76     66.54 o 
  13  10  12      112.42      162.50     66.54 o 
  14  10  12       42.20       84.99     68.62 o 
  15  10  12       14.76       96.31     70.59 o 
  16  10  12       76.81      153.68     70.64 o 
   1  11  12     1310.33     1378.02     62.15 o 
   2  11  12     1617.36     1501.02     67.54 o 
   3  11  12       37.97       77.44     61.77 o 
   4  11  12      306.54      415.35     62.86 o 
   5  11  12      516.02      504.92     63.80 o 
   6  11  12       41.53       42.85     59.76 o 
   7  11  12      170.81      221.03     65.43 o 
   8  11  12        4.39       53.80     66.02 o 
   9  11  12       78.01       90.33     66.18 o 
  10  11  12      171.46      148.75     68.10 o 
  11  11  12       93.25       84.63     70.04 o 
  12  11  12      599.87      531.37     70.48 o 
  13  11  12        5.93       83.23     75.83 o 
  14  11  12       36.72       59.58     73.23 o 
  15  11  12      352.73      367.78     73.78 o 
   0  12  12      275.43      283.56     92.26 o 
   1  12  12      167.46      200.32     69.36 o 
   2  12  12        0.63       63.48     67.66 o 
   3  12  12      405.29      463.85     68.93 o 
   4  12  12       62.36      140.62     67.10 o 
   5  12  12      306.09      351.95     67.30 o 
   6  12  12      170.48      226.28     67.60 o 
   7  12  12       61.28       37.43     73.52 o 
   8  12  12       70.76      134.36     68.19 o 
   9  12  12       45.88       42.58     72.96 o 
  10  12  12      140.59      113.02     74.49 o 
  11  12  12       90.16      128.08     73.98 o 
  12  12  12      258.96      222.55     77.92 o 
   1  13  12      641.64      590.71     71.61 o 
   2  13  12      835.60      835.94     73.65 o 
   3  13  12       27.99       66.73     74.08 o 
   4  13  12      524.85      642.83     77.87 o 
   5  13  12       43.05      101.52     72.20 o 
   6  13  12       46.83       32.52     75.89 o 
   7  13  12        0.79       27.33     71.93 o 
   8  13  12        1.42       35.40     76.90 o 
   9  13  12      190.94      178.32     80.06 o 
   0  14  12     2155.85     2041.74    114.59 o 
   1  14  12       16.75       93.45     78.39 o 
   2  14  12      792.95      759.22     79.29 o 
   3  14  12      844.53      815.58     81.70 o 
   4  14  12       77.34      127.87     80.49 o 
   1   1  13     1767.09     1741.04     47.12 o 
   2   1  13     4387.63     4201.66     52.53 o 
   3   1  13      611.05      485.02     43.89 o 
   4   1  13     1781.94     1970.13     46.88 o 
   5   1  13     1528.35     1376.02     46.47 o 
   6   1  13      251.24      291.23     48.08 o 
   7   1  13     5862.80     6054.69     56.65 o 
   8   1  13     3869.03     3238.29     50.27 o 
   9   1  13      950.15      986.95     42.85 o 
  10   1  13        5.01       20.08     45.14 o 
  11   1  13     3604.96     3111.33     51.05 o 
  12   1  13     1421.10     1606.39     51.26 o 
  13   1  13      812.74      881.04     50.18 o 
  14   1  13      952.27      902.42     52.09 o 
  15   1  13      104.90      102.65     49.27 o 
  16   1  13      247.41      262.09     50.84 o 
  17   1  13      179.90      201.88     50.38 o 
  18   1  13      780.11      779.46     53.47 o 
  19   1  13        3.00       21.91     54.88 o 
  20   1  13       46.27       70.33     55.47 o 
  21   1  13     1056.08     1013.91     57.02 o 
  22   1  13      322.42      291.45     61.33 o 
  23   1  13      459.08      369.08     67.72 o 
   0   2  13     5117.13     5559.23     81.87 o 
   1   2  13     3029.48     2743.40     50.87 o 
   2   2  13     5733.29     5757.29     56.65 o 
   3   2  13     1918.82     2063.80     46.54 o 
   4   2  13       10.03        3.70     43.37 o 
   5   2  13        9.71        0.98     44.72 o 
   6   2  13       24.43       81.97     46.19 o 
   7   2  13     2004.92     1999.59     49.37 o 
   8   2  13      259.82      352.22     46.22 o 
   9   2  13      647.12      626.23     47.00 o 
  10   2  13     1475.57     1418.84     48.18 o 
  11   2  13      858.67      843.21     46.56 o 
  12   2  13     2155.47     2180.53     53.20 o 
  13   2  13     1240.11     1246.26     50.01 o 
  14   2  13      105.37       94.16     49.18 o 
  15   2  13       57.52      121.88     50.15 o 
  16   2  13      127.91      136.75     50.61 o 
  17   2  13        8.72       28.74     51.69 o 
  18   2  13       80.41       76.88     53.91 o 
  19   2  13      522.45      597.11     58.41 o 
  20   2  13       16.55       55.46     57.41 o 
  21   2  13      500.12      498.62     62.73 o 
  22   2  13        2.75       88.69     63.81 o 
  23   2  13       26.06       46.05     77.56 o 
   1   3  13      263.84      228.88     43.94 o 
   2   3  13      108.98       40.54     44.31 o 
   3   3  13      640.42      790.07     45.17 o 
   4   3  13     3245.20     3484.85     53.19 o 
   5   3  13      632.92      525.70     44.57 o 
   6   3  13     3776.47     3990.60     54.93 o 
   7   3  13       15.77       43.62     46.16 o 
   8   3  13     7791.05     7219.05     58.49 o 
   9   3  13      337.21      353.06     47.12 o 
  10   3  13      528.08      494.93     47.75 o 
  11   3  13      313.14      310.53     48.20 o 
  12   3  13       31.48       34.88     48.75 o 
  13   3  13       11.77       16.38     46.97 o 
  14   3  13      567.17      575.92     52.80 o 
  15   3  13       36.62       79.65     53.26 o 
  16   3  13        0.51       43.59     52.83 o 
  17   3  13       10.71       27.11     54.89 o 
  18   3  13      443.93      452.51     57.47 o 
  19   3  13        2.34       56.97     59.56 o 
  20   3  13      143.40      228.12     61.48 o 
  21   3  13       31.77       23.01     61.62 o 
  22   3  13       75.01       99.91     67.93 o 
   0   4  13      929.39      840.69     67.39 o 
   1   4  13       12.70       48.46     45.32 o 
   2   4  13     2893.26     2969.03     49.16 o 
   3   4  13        2.87      -10.96     47.06 o 
   4   4  13       91.83       91.71     47.06 o 
   5   4  13     2787.54     2421.77     51.77 o 
   6   4  13        2.68       13.58     47.99 o 
   7   4  13     4501.41     4298.28     55.04 o 
   8   4  13     2471.27     2516.76     52.15 o 
   9   4  13     1037.63      876.52     49.45 o 
  10   4  13     2426.58     2431.44     53.82 o 
  11   4  13      247.91      313.78     49.55 o 
  12   4  13     1277.69     1290.78     51.17 o 
  13   4  13     2813.51     2901.35     57.08 o 
  14   4  13       72.23      133.69     51.14 o 
  15   4  13      277.13      250.39     49.95 o 
  16   4  13      115.51      131.21     53.14 o 
  17   4  13       59.66       65.60     55.37 o 
  18   4  13       28.59        8.63     57.57 o 
  19   4  13        1.12       36.21     60.95 o 
  20   4  13       71.79      125.39     61.58 o 
  21   4  13       91.82       79.47     67.44 o 
  22   4  13       48.57       95.52     68.33 o 
   1   5  13     8392.22     8218.06     66.32 o 
   2   5  13       62.92       94.45     46.48 o 
   3   5  13     3645.00     3389.36     54.89 o 
   4   5  13      365.46      349.21     47.23 o 
   5   5  13        0.02       40.99     48.07 o 
   6   5  13        3.99       26.21     47.94 o 
   7   5  13      124.26      167.39     48.65 o 
   8   5  13      719.41      813.88     50.11 o 
   9   5  13      556.15      677.53     49.78 o 
  10   5  13      597.68      496.68     50.15 o 
  11   5  13      236.50      224.10     51.59 o 
  12   5  13     2363.55     2386.10     52.34 o 
  13   5  13      471.44      467.94     56.28 o 
  14   5  13       90.56      122.34     55.76 o 
  15   5  13      178.63      244.64     55.18 o 
  16   5  13        1.62       51.71     55.61 o 
  17   5  13      124.78      166.53     58.45 o 
  18   5  13      562.10      540.39     60.76 o 
  19   5  13      142.24      193.59     60.71 o 
  20   5  13        3.59        3.57     64.33 o 
  21   5  13       82.50       70.44     67.14 o 
   0   6  13     6130.54     5333.75     83.61 o 
   1   6  13       71.10       44.75     51.94 o 
   2   6  13     1184.65     1207.48     51.22 o 
   3   6  13      208.02      222.05     49.65 o 
   4   6  13     1497.31     1533.33     52.25 o 
   5   6  13     1545.24     1575.24     54.41 o 
   6   6  13     1337.92     1244.15     51.74 o 
   7   6  13     1286.87     1245.03     50.12 o 
   8   6  13      233.83      227.79     50.35 o 
   9   6  13     2266.30     2156.68     55.48 o 
  10   6  13     1107.32     1157.03     50.74 o 
  11   6  13       10.52       54.55     50.26 o 
  12   6  13     1936.30     2012.67     56.71 o 
  13   6  13     1202.24     1221.38     56.75 o 
  14   6  13      147.54      195.75     55.76 o 
  15   6  13      383.23      459.21     57.76 o 
  16   6  13      121.69      134.44     57.83 o 
  17   6  13      368.67      405.54     60.41 o 
  18   6  13       79.42       70.13     60.08 o 
  19   6  13       11.50       40.57     65.47 o 
  20   6  13       89.89      151.41     63.88 o 
  21   6  13       56.82      110.70     77.02 o 
   1   7  13     5568.15     5238.01     60.29 o 
   2   7  13     1770.40     1718.76     54.90 o 
   3   7  13     4904.17     4531.04     60.82 o 
   4   7  13      280.15      306.10     53.11 o 
   5   7  13       93.49      109.28     50.42 o 
   6   7  13      326.80      335.78     50.93 o 
   7   7  13       21.04       30.57     49.85 o 
   8   7  13      427.88      401.95     51.54 o 
   9   7  13      498.13      496.36     53.57 o 
  10   7  13      225.91      239.43     52.51 o 
  11   7  13      328.71      414.07     53.78 o 
  12   7  13      192.68      196.30     56.44 o 
  13   7  13      501.43      473.89     57.66 o 
  14   7  13       16.88       12.25     53.74 o 
  15   7  13      267.83      314.63     58.61 o 
  16   7  13      411.55      563.59     62.67 o 
  17   7  13       31.93       -2.82     62.93 o 
  18   7  13      242.68      256.32     65.46 o 
  19   7  13        5.19       92.43     65.20 o 
  20   7  13      380.69      391.71     68.48 o 
   0   8  13     6843.17     6387.80     96.56 o 
   1   8  13        1.82       13.05     54.81 o 
   2   8  13      472.88      440.55     52.50 o 
   3   8  13      129.56      132.90     52.99 o 
   4   8  13      177.39      213.97     56.45 o 
   5   8  13     1737.64     1693.27     56.15 o 
   6   8  13     1000.86     1164.11     56.41 o 
   7   8  13      238.85      238.27     52.75 o 
   8   8  13      790.74      795.83     56.61 o 
   9   8  13       59.36       67.70     57.72 o 
  10   8  13      460.27      455.11     58.63 o 
  11   8  13      176.53      181.64     58.44 o 
  12   8  13     2035.36     1939.53     62.34 o 
  13   8  13      248.89      232.86     58.41 o 
  14   8  13     1363.33     1396.77     63.61 o 
  15   8  13       16.32       29.40     60.90 o 
  16   8  13       59.70      134.27     63.48 o 
  17   8  13      229.47      247.03     65.48 o 
  18   8  13       15.83       14.10     68.70 o 
  19   8  13       11.01       75.68     69.80 o 
   1   9  13     2756.39     2655.41     61.78 o 
   2   9  13       38.78        8.70     52.43 o 
   3   9  13        2.77       16.02     56.93 o 
   4   9  13      238.78      317.93     55.93 o 
   5   9  13       31.97       39.23     54.66 o 
   6   9  13      431.11      374.42     56.62 o 
   7   9  13       36.85       74.25     54.48 o 
   8   9  13       64.53       95.14     57.63 o 
   9   9  13     1610.51     1777.63     63.63 o 
  10   9  13       48.44      125.49     61.02 o 
  11   9  13     1449.22     1428.70     64.59 o 
  12   9  13       57.75       97.71     63.98 o 
  13   9  13      315.86      297.33     63.69 o 
  14   9  13        1.85        5.10     65.44 o 
  15   9  13        4.53       24.22     65.79 o 
  16   9  13       16.47       77.01     66.68 o 
  17   9  13        1.28       14.35     70.66 o 
   0  10  13     4655.94     4655.43     94.46 o 
   1  10  13     1229.69     1278.15     62.40 o 
   2  10  13     2122.34     2099.68     66.70 o 
   3  10  13      456.71      511.92     58.29 o 
   4  10  13       18.99       49.42     57.24 o 
   5  10  13       17.99       42.43     55.56 o 
   6  10  13      168.71      220.88     59.74 o 
   7  10  13        0.07       14.11     59.17 o 
   8  10  13       16.03       37.51     61.87 o 
   9  10  13      431.55      474.40     64.66 o 
  10  10  13      197.25      235.39     64.90 o 
  11  10  13       30.17       97.84     61.68 o 
  12  10  13        5.17       54.33     67.56 o 
  13  10  13        0.01       21.86     64.76 o 
  14  10  13      476.22      367.03     71.10 o 
  15  10  13       33.62       37.62     70.34 o 
  16  10  13      505.92      504.80     73.28 o 
   1  11  13       83.93       99.57     64.67 o 
   2  11  13       11.31       56.93     61.87 o 
   3  11  13       88.08      135.69     64.13 o 
   4  11  13       21.13      -11.80     65.88 o 
   5  11  13      283.77      272.53     60.91 o 
   6  11  13      113.31       90.88     63.45 o 
   7  11  13        5.96       21.32     64.40 o 
   8  11  13      180.85      256.73     67.28 o 
   9  11  13      211.22      228.38     66.93 o 
  10  11  13        4.83      -17.18     68.38 o 
  11  11  13       53.25       86.49     72.01 o 
  12  11  13       21.99       45.80     70.80 o 
  13  11  13        4.04       42.66     72.36 o 
  14  11  13       24.62       81.87     75.32 o 
   0  12  13     1658.33     1995.12     96.86 o 
   1  12  13      799.19      816.31     71.93 o 
   2  12  13      662.35      569.38     69.50 o 
   3  12  13      257.97      318.00     67.37 o 
   4  12  13       20.26       65.90     70.41 o 
   5  12  13      279.44      283.37     66.43 o 
   6  12  13      130.05      144.76     69.01 o 
   7  12  13      560.92      570.51     69.34 o 
   8  12  13        5.66      -16.03     71.42 o 
   9  12  13      491.16      476.52     75.34 o 
  10  12  13      259.68      220.42     72.76 o 
  11  12  13      241.95      257.29     76.32 o 
  12  12  13       89.40       98.01     79.14 o 
   1  13  13     1640.68     1589.07     75.19 o 
   2  13  13       66.46      125.75     74.58 o 
   3  13  13       49.51      111.07     73.59 o 
   4  13  13      429.48      504.48     73.43 o 
   5  13  13       30.70       57.58     71.48 o 
   6  13  13       14.90       41.98     77.69 o 
   7  13  13       55.27       89.58     75.68 o 
   8  13  13       26.59       72.64     77.05 o 
   9  13  13        3.99       93.81     82.47 o 
   0  14  13      385.42      355.98    115.63 o 
   1  14  13        1.41        3.87     75.58 o 
   2  14  13       14.07       66.52     80.89 o 
   3  14  13      272.61      286.35    101.31 o 
   0   0  14    27792.00    27539.56    574.25 o 
   1   0  14     5512.32     5701.93     77.94 o 
   2   0  14      422.45      226.70     62.53 o 
   3   0  14     1964.29     1977.32     67.43 o 
   4   0  14      423.11      364.09     58.47 o 
   5   0  14      211.66      232.39     58.31 o 
   6   0  14     3145.00     3814.38     78.00 o 
   7   0  14    15574.59    14790.05    104.23 o 
   8   0  14      233.75      206.93     63.82 o 
   9   0  14     4927.96     4628.31     76.49 o 
  10   0  14     1972.48     1866.50     71.20 o 
  11   0  14     2563.13     2472.17     73.00 o 
  12   0  14        1.19       -7.10     66.02 o 
  13   0  14      170.08      193.68     70.21 o 
  14   0  14       74.35       86.48     69.43 o 
  15   0  14        2.34       -7.62     70.52 o 
  16   0  14      400.24      538.51     68.13 o 
  17   0  14      903.58      957.90     77.77 o 
  18   0  14      220.67      285.02     77.22 o 
  19   0  14     2144.96     2047.88     87.07 o 
  20   0  14       30.23      104.75     81.76 o 
  21   0  14       59.58      143.75     86.46 o 
  22   0  14     1745.38     1589.88     95.85 o 
   1   1  14       19.03       38.46     44.27 o 
   2   1  14      543.74      634.50     45.32 o 
   3   1  14     4757.18     4631.56     53.62 o 
   4   1  14      254.74      226.16     44.88 o 
   5   1  14     1034.30     1115.18     46.61 o 
   6   1  14      861.22      838.02     44.97 o 
   7   1  14      998.19     1108.43     46.09 o 
   8   1  14     7344.52     7250.17     57.98 o 
   9   1  14     2933.78     2931.20     50.72 o 
  10   1  14     1375.85     1310.60     47.85 o 
  11   1  14      509.42      610.88     47.27 o 
  12   1  14      565.74      576.57     48.79 o 
  13   1  14      346.77      357.17     47.65 o 
  14   1  14      554.24      616.65     49.85 o 
  15   1  14      180.73      202.25     49.26 o 
  16   1  14      430.33      425.15     51.53 o 
  17   1  14      226.65      229.51     54.64 o 
  18   1  14      114.91      155.59     54.62 o 
  19   1  14       78.60      139.48     54.61 o 
  20   1  14      739.25      727.35     58.50 o 
  21   1  14      432.99      359.38     60.61 o 
  22   1  14        0.32       49.35     64.62 o 
   0   2  14    22241.23    22995.76    118.61 o 
   1   2  14     1498.40     1479.13     47.97 o 
   2   2  14     2216.05     2122.16     48.39 o 
   3   2  14     5300.29     4830.61     53.19 o 
   4   2  14     2256.01     2337.59     49.89 o 
   5   2  14      137.82      181.23     41.84 o 
   6   2  14     1436.27     1513.80     49.65 o 
   7   2  14     2568.07     2625.12     49.85 o 
   8   2  14       31.80       76.15     45.53 o 
   9   2  14     4243.98     3746.27     53.34 o 
  10   2  14        3.06       15.06     46.20 o 
  11   2  14       98.34      137.83     47.71 o 
  12   2  14     1587.72     1599.03     51.08 o 
  13   2  14       60.92       70.05     49.12 o 
  14   2  14      463.83      423.83     49.08 o 
  15   2  14      990.05      980.80     49.68 o 
  16   2  14       30.07       78.74     52.35 o 
  17   2  14      284.90      330.71     54.58 o 
  18   2  14      637.78      655.44     56.09 o 
  19   2  14       17.35       54.07     59.11 o 
  20   2  14      557.93      571.23     61.23 o 
  21   2  14        0.02       32.31     62.60 o 
  22   2  14      208.60      238.31     65.60 o 
   1   3  14       30.06       44.50     45.64 o 
   2   3  14      700.60      597.58     46.57 o 
   3   3  14      506.47      473.98     45.03 o 
   4   3  14     1814.93     1769.30     48.14 o 
   5   3  14      429.29      412.93     45.82 o 
   6   3  14       14.92      124.01     47.44 o 
   7   3  14     1374.54     1431.87     49.40 o 
   8   3  14     1845.07     1728.00     47.22 o 
   9   3  14      787.63      833.72     49.01 o 
  10   3  14      534.05      495.58     48.30 o 
  11   3  14     2497.00     2428.60     53.62 o 
  12   3  14       28.71       58.40     48.87 o 
  13   3  14       20.29       68.17     47.44 o 
  14   3  14      716.68      717.86     51.25 o 
  15   3  14      654.82      712.44     55.37 o 
  16   3  14      148.93      177.32     53.62 o 
  17   3  14      243.56      238.10     55.81 o 
  18   3  14      383.56      469.31     58.92 o 
  19   3  14       21.14       82.39     60.21 o 
  20   3  14      422.35      467.26     58.91 o 
  21   3  14        1.13       21.17     66.62 o 
  22   3  14       22.36       -1.64     64.71 o 
   0   4  14      307.53      308.76     66.24 o 
   1   4  14      258.30      193.85     44.32 o 
   2   4  14      122.55      163.25     44.75 o 
   3   4  14     1049.16     1031.27     49.75 o 
   4   4  14     1187.52     1244.90     48.82 o 
   5   4  14       54.44       60.45     47.40 o 
   6   4  14      773.17      842.41     49.99 o 
   7   4  14      943.12      932.36     47.70 o 
   8   4  14        4.84       -9.02     46.05 o 
   9   4  14     1917.44     1833.39     52.86 o 
  10   4  14      234.71      307.22     48.53 o 
  11   4  14     1578.40     1597.70     53.32 o 
  12   4  14      614.86      634.61     51.17 o 
  13   4  14       88.57       67.38     49.91 o 
  14   4  14       91.57      144.31     53.36 o 
  15   4  14       15.39       69.32     53.56 o 
  16   4  14        8.69        7.05     53.80 o 
  17   4  14     1437.73     1375.28     59.26 o 
  18   4  14        8.47       45.50     59.06 o 
  19   4  14      130.97      143.72     60.39 o 
  20   4  14       48.17       61.40     62.57 o 
  21   4  14      109.06      148.62     63.06 o 
   1   5  14     2562.09     2464.87     52.17 o 
   2   5  14      215.87      243.22     49.80 o 
   3   5  14      339.14      448.07     48.82 o 
   4   5  14     2946.17     2889.37     54.52 o 
   5   5  14     3271.75     3171.60     54.07 o 
   6   5  14     1465.66     1271.02     51.13 o 
   7   5  14     2410.66     2401.02     51.96 o 
   8   5  14      705.89      747.84     49.60 o 
   9   5  14     1069.09     1064.05     52.92 o 
  10   5  14       39.20       59.91     49.95 o 
  11   5  14      972.14     1023.00     50.17 o 
  12   5  14       10.00       29.37     49.92 o 
  13   5  14       21.46       18.44     52.18 o 
  14   5  14       45.10       97.59     53.08 o 
  15   5  14      525.66      522.59     53.77 o 
  16   5  14        7.59       66.74     55.94 o 
  17   5  14      171.06      217.49     54.57 o 
  18   5  14      601.63      650.71     60.40 o 
  19   5  14        5.77       44.15     59.93 o 
  20   5  14      350.29      350.27     65.44 o 
  21   5  14      224.85      194.73     70.13 o 
   0   6  14     3857.52     3731.58     85.62 o 
   1   6  14     3986.57     3790.23     55.32 o 
   2   6  14     1538.68     1373.06     50.44 o 
   3   6  14     3587.86     3453.79     54.61 o 
   4   6  14     2539.43     2331.31     54.26 o 
   5   6  14     1864.13     1749.78     54.60 o 
   6   6  14      242.67      261.35     50.33 o 
   7   6  14        0.56       13.09     51.05 o 
   8   6  14     1172.02     1232.17     54.49 o 
   9   6  14      177.55      190.34     49.68 o 
  10   6  14      658.22      723.88     53.88 o 
  11   6  14      200.99      172.77     53.41 o 
  12   6  14     2514.88     2342.09     56.45 o 
  13   6  14      422.33      444.42     56.40 o 
  14   6  14       66.48      118.30     54.62 o 
  15   6  14       46.91       50.22     56.01 o 
  16   6  14      455.56      345.96     59.71 o 
  17   6  14      174.09      182.19     59.37 o 
  18   6  14        0.84        9.32     62.92 o 
  19   6  14      272.12      259.37     66.95 o 
  20   6  14       11.38       72.78     66.73 o 
   1   7  14       14.41       53.96     50.56 o 
   2   7  14      255.03      320.05     52.38 o 
   3   7  14     3383.53     3462.69     58.29 o 
   4   7  14      591.92      595.93     51.35 o 
   5   7  14      559.94      503.81     51.22 o 
   6   7  14      544.06      455.16     51.93 o 
   7   7  14      297.40      452.90     50.84 o 
   8   7  14      151.94      180.48     49.50 o 
   9   7  14      201.19      211.66     53.63 o 
  10   7  14      173.95      183.67     52.53 o 
  11   7  14     1083.15     1046.81     56.41 o 
  12   7  14        0.93       46.78     56.52 o 
  13   7  14       42.20       52.83     55.75 o 
  14   7  14      200.86      221.34     58.26 o 
  15   7  14      744.41      786.39     61.20 o 
  16   7  14       26.15       25.44     58.89 o 
  17   7  14      109.78      151.17     60.54 o 
  18   7  14       48.27       38.75     66.83 o 
  19   7  14       14.43       40.03     66.92 o 
   0   8  14     8525.29     8172.84     93.39 o 
   1   8  14      135.61      150.91     53.32 o 
   2   8  14      599.83      678.77     53.71 o 
   3   8  14      869.17      860.10     55.56 o 
   4   8  14        2.03       11.05     54.72 o 
   5   8  14      241.93      292.30     55.82 o 
   6   8  14      392.68      430.84     56.40 o 
   7   8  14        8.91       42.13     53.99 o 
   8   8  14      531.55      562.07     56.62 o 
   9   8  14       71.90      109.44     55.77 o 
  10   8  14     1702.85     1679.29     60.82 o 
  11   8  14       34.29       23.02     59.58 o 
  12   8  14     2442.48     2401.17     60.74 o 
  13   8  14      227.69      261.03     60.40 o 
  14   8  14      345.86      363.90     61.28 o 
  15   8  14        4.06       35.02     62.19 o 
  16   8  14      136.73      163.49     64.78 o 
  17   8  14        2.67       13.85     66.75 o 
  18   8  14       43.82        3.85     65.45 o 
   1   9  14     1974.41     1907.59     58.99 o 
   2   9  14        0.56       26.05     57.17 o 
   3   9  14      180.01      198.92     59.14 o 
   4   9  14      118.59      115.53     55.48 o 
   5   9  14      446.46      460.02     55.85 o 
   6   9  14       73.83      117.07     56.19 o 
   7   9  14      586.22      555.10     57.86 o 
   8   9  14      781.48      817.39     59.41 o 
   9   9  14      366.91      424.76     65.09 o 
  10   9  14      582.81      678.08     62.55 o 
  11   9  14     1963.76     1960.02     70.13 o 
  12   9  14        0.04       84.25     61.43 o 
  13   9  14       17.32       92.90     65.52 o 
  14   9  14        0.86       27.37     64.87 o 
  15   9  14      915.76     1012.80     69.80 o 
  16   9  14      104.34      140.08     62.89 o 
  17   9  14       26.28      122.17     68.59 o 
   0  10  14      349.26      284.44     83.46 o 
   1  10  14        0.00       21.68     60.92 o 
   2  10  14        1.26       43.76     63.17 o 
   3  10  14       37.80       60.90     58.18 o 
   4  10  14      532.71      552.70     61.77 o 
   5  10  14      274.85      317.63     59.27 o 
   6  10  14      759.57      720.45     59.85 o 
   7  10  14      102.14      163.79     59.90 o 
   8  10  14      121.20      151.39     62.95 o 
   9  10  14      131.29       97.17     65.49 o 
  10  10  14        9.00       52.74     64.52 o 
  11  10  14       67.48       90.93     65.87 o 
  12  10  14        5.36       33.58     66.22 o 
  13  10  14      864.71      727.46     70.59 o 
  14  10  14       79.78      149.07     70.85 o 
  15  10  14      425.52      468.17     72.88 o 
   1  11  14       12.52       96.41     66.74 o 
   2  11  14      491.01      540.02     66.98 o 
   3  11  14      146.14      171.26     64.49 o 
   4  11  14      718.85      639.09     63.58 o 
   5  11  14     1028.08     1132.95     63.12 o 
   6  11  14      595.85      632.83     63.96 o 
   7  11  14     1009.02     1028.07     66.02 o 
   8  11  14     1825.57     1730.20     71.08 o 
   9  11  14       61.87      145.34     68.24 o 
  10  11  14       33.55       18.75     69.25 o 
  11  11  14      109.05      140.12     69.48 o 
  12  11  14      219.18      227.94     73.15 o 
  13  11  14       84.05       75.02     72.67 o 
  14  11  14      554.98      447.98     88.04 o 
   0  12  14       53.58       89.25    102.81 o 
   1  12  14       77.96       79.31     70.36 o 
   2  12  14       54.85       97.75     69.31 o 
   3  12  14      689.23      699.42     70.29 o 
   4  12  14        5.39       27.32     71.16 o 
   5  12  14      228.98      221.72     70.36 o 
   6  12  14       14.90       52.96     70.68 o 
   7  12  14       40.40       78.53     68.68 o 
   8  12  14        0.28       72.96     67.66 o 
   9  12  14        1.52       69.81     72.43 o 
  10  12  14       17.39      104.41     74.78 o 
  11  12  14      449.54      413.70     74.76 o 
   1  13  14      224.35      211.57     73.07 o 
   2  13  14      223.91      297.40     76.89 o 
   3  13  14      105.13      128.04     74.93 o 
   4  13  14      624.69      591.37     74.21 o 
   5  13  14       15.21       30.78     73.76 o 
   6  13  14      155.96      156.37     77.96 o 
   7  13  14        0.28       30.84     73.31 o 
   8  13  14      305.01      243.28     77.76 o 
   1   1  15    13255.59    12682.95     66.56 o 
   2   1  15      174.71      194.67     44.89 o 
   3   1  15      794.55      707.19     45.79 o 
   4   1  15      161.09      128.94     44.20 o 
   5   1  15      344.43      282.82     45.30 o 
   6   1  15      137.68      105.72     46.74 o 
   7   1  15        9.98       30.49     40.67 o 
   8   1  15     1451.07     1410.89     46.84 o 
   9   1  15      457.86      374.84     46.20 o 
  10   1  15      343.88      293.63     43.54 o 
  11   1  15        9.08       43.21     48.19 o 
  12   1  15       98.57       90.48     49.14 o 
  13   1  15      906.81      845.17     49.72 o 
  14   1  15       71.79       50.42     49.25 o 
  15   1  15      451.23      600.79     51.74 o 
  16   1  15       19.41       44.08     49.05 o 
  17   1  15      169.54      214.83     54.21 o 
  18   1  15      339.96      395.32     57.17 o 
  19   1  15      123.45      182.11     57.64 o 
  20   1  15       49.63       58.94     58.68 o 
  21   1  15     1490.08     1328.74     64.44 o 
  22   1  15       59.71       68.66     62.86 o 
   0   2  15     9053.64     8796.69     86.08 o 
   1   2  15      526.80      580.11     45.74 o 
   2   2  15        4.85       -7.05     44.79 o 
   3   2  15     2061.07     1937.76     48.34 o 
   4   2  15      304.75      319.65     44.82 o 
   5   2  15     2087.34     1901.48     47.32 o 
   6   2  15     2191.37     2073.65     51.17 o 
   7   2  15      366.10      414.72     47.45 o 
   8   2  15      353.89      432.79     41.41 o 
   9   2  15      936.89      890.53     47.42 o 
  10   2  15      461.45      414.82     46.56 o 
  11   2  15      860.64      906.09     49.55 o 
  12   2  15      217.59      258.51     47.96 o 
  13   2  15      455.64      453.99     45.15 o 
  14   2  15     1666.61     1772.82     50.33 o 
  15   2  15        2.57       31.08     52.80 o 
  16   2  15      189.36      200.05     53.67 o 
  17   2  15      610.67      712.55     55.12 o 
  18   2  15       89.57      123.94     53.19 o 
  19   2  15      400.52      340.60     56.96 o 
  20   2  15       13.28       29.46     60.78 o 
  21   2  15       15.36       47.87     62.45 o 
  22   2  15        0.01       48.71     67.15 o 
   1   3  15    10090.50    10018.72     63.08 o 
   2   3  15     3216.67     3247.18     51.97 o 
   3   3  15     1612.90     1444.99     47.48 o 
   4   3  15     5685.91     5419.16     55.24 o 
   5   3  15      105.23      197.74     46.02 o 
   6   3  15     2988.16     2860.93     51.86 o 
   7   3  15       36.68       23.74     44.90 o 
   8   3  15     1536.71     1630.81     49.12 o 
   9   3  15       69.27       57.64     47.34 o 
  10   3  15      298.79      295.97     48.88 o 
  11   3  15      262.16      324.92     46.89 o 
  12   3  15      161.44      213.70     49.05 o 
  13   3  15        2.74       19.26     50.31 o 
  14   3  15      191.80      189.60     51.37 o 
  15   3  15     1480.87     1452.70     56.56 o 
  16   3  15       36.13       88.86     52.68 o 
  17   3  15       20.99        8.43     52.66 o 
  18   3  15      908.55      892.39     58.06 o 
  19   3  15        6.22       23.60     56.58 o 
  20   3  15      302.35      343.96     64.55 o 
  21   3  15      392.61      377.35     66.70 o 
  22   3  15      238.30      156.67    180.70 o 
   0   4  15      699.26      719.81     65.09 o 
   1   4  15     2736.01     2796.88     52.45 o 
   2   4  15      380.87      312.32     47.13 o 
   3   4  15     5498.49     5121.56     58.13 o 
   4   4  15     3665.10     3734.95     52.96 o 
   5   4  15     5416.08     4994.08     55.17 o 
   6   4  15      460.25      451.26     49.91 o 
   7   4  15     1519.91     1352.62     49.73 o 
   8   4  15     1593.74     1577.43     51.34 o 
   9   4  15     1354.58     1379.77     52.99 o 
  10   4  15       64.53       74.49     47.48 o 
  11   4  15      735.21      707.70     50.56 o 
  12   4  15      338.52      278.95     50.95 o 
  13   4  15      105.08      154.12     51.87 o 
  14   4  15        6.97       39.73     54.34 o 
  15   4  15       61.75      148.71     55.20 o 
  16   4  15      310.87      303.25     56.08 o 
  17   4  15     1653.05     1705.83     61.48 o 
  18   4  15       42.68       84.45     60.60 o 
  19   4  15      673.01      725.02     63.83 o 
  20   4  15        0.66       32.36     63.87 o 
  21   4  15       61.42       72.09     65.06 o 
   1   5  15     1104.21     1079.65     47.55 o 
   2   5  15     1890.10     1689.01     50.58 o 
   3   5  15     1419.58     1439.45     50.57 o 
   4   5  15      718.74      708.76     48.66 o 
   5   5  15     3271.05     3008.77     53.03 o 
   6   5  15     1044.38      992.10     51.64 o 
   7   5  15      440.48      567.32     51.46 o 
   8   5  15      148.58      206.66     47.84 o 
   9   5  15        1.49       32.45     49.51 o 
  10   5  15      141.34      147.07     49.63 o 
  11   5  15      776.54      750.34     50.26 o 
  12   5  15     1320.67     1138.29     54.07 o 
  13   5  15       77.69       98.20     51.78 o 
  14   5  15      179.96      197.19     54.15 o 
  15   5  15        2.79       39.80     55.97 o 
  16   5  15       15.00       26.39     58.13 o 
  17   5  15        1.09       38.52     56.95 o 
  18   5  15       63.13       28.77     61.29 o 
  19   5  15       14.03       24.61     59.54 o 
  20   5  15      169.36      196.70     65.44 o 
  21   5  15      110.16      160.90    180.13 o 
   0   6  15     2632.43     2855.32     84.28 o 
   1   6  15      124.49      137.46     45.85 o 
   2   6  15       17.16       43.20     49.45 o 
   3   6  15     3934.05     3730.50     54.70 o 
   4   6  15     1198.87     1172.20     52.18 o 
   5   6  15      228.01      240.86     49.75 o 
   6   6  15      519.89      521.49     50.16 o 
   7   6  15       89.97       91.14     50.84 o 
   8   6  15        0.51       41.32     50.86 o 
   9   6  15       15.03       44.32     50.27 o 
  10   6  15      354.72      409.43     52.46 o 
  11   6  15      725.82      787.47     54.29 o 
  12   6  15       22.91       80.44     54.40 o 
  13   6  15        1.05       11.55     54.18 o 
  14   6  15      566.43      535.27     57.30 o 
  15   6  15       44.56       32.75     58.51 o 
  16   6  15      657.75      693.51     57.94 o 
  17   6  15      750.39      801.08     62.98 o 
  18   6  15      142.40      121.04     63.59 o 
  19   6  15      622.34      620.62     68.37 o 
  20   6  15      127.50      110.72     65.14 o 
   1   7  15      134.28      179.63     51.62 o 
   2   7  15        3.53        5.30     51.66 o 
   3   7  15        6.53       42.82     50.35 o 
   4   7  15       76.23       84.90     49.57 o 
   5   7  15       61.21       79.91     51.99 o 
   6   7  15        1.44       -6.30     51.33 o 
   7   7  15       68.86       58.37     50.78 o 
   8   7  15     1531.15     1564.35     54.87 o 
   9   7  15     1102.35     1113.35     56.39 o 
  10   7  15      448.49      437.07     55.60 o 
  11   7  15      497.97      488.08     56.79 o 
  12   7  15        6.59        1.31     56.72 o 
  13   7  15      303.27      378.47     59.01 o 
  14   7  15      246.10      223.22     60.21 o 
  15   7  15        0.42       10.32     57.59 o 
  16   7  15      277.06      246.37     64.09 o 
  17   7  15        0.00        8.10     62.53 o 
  18   7  15       34.42       31.43     65.57 o 
  19   7  15       16.45       47.00     68.31 o 
   0   8  15      115.31      147.37     73.66 o 
   1   8  15      160.65      144.67     49.61 o 
   2   8  15     1415.98     1547.98     54.36 o 
   3   8  15      122.04      108.18     52.02 o 
   4   8  15       32.04       42.98     53.99 o 
   5   8  15       10.35       25.83     54.76 o 
   6   8  15     1275.42     1249.21     55.17 o 
   7   8  15     2393.73     2384.10     58.93 o 
   8   8  15       92.55      133.83     52.05 o 
   9   8  15      770.01      810.61     56.77 o 
  10   8  15      114.31      165.50     59.33 o 
  11   8  15       84.04       93.75     58.41 o 
  12   8  15      826.33      924.34     61.24 o 
  13   8  15      213.44      236.87     62.54 o 
  14   8  15     1447.29     1603.39     66.75 o 
  15   8  15      616.04      585.17     63.02 o 
  16   8  15       90.99       73.67     66.47 o 
  17   8  15        1.62       39.58     67.52 o 
  18   8  15       29.93       94.87     70.87 o 
   1   9  15      179.41      250.99     55.48 o 
   2   9  15       93.13      162.68     55.94 o 
   3   9  15      197.41      286.95     58.13 o 
   4   9  15      650.11      537.47     57.25 o 
   5   9  15       16.99       52.75     56.10 o 
   6   9  15        2.90       43.02     57.50 o 
   7   9  15      119.68      138.70     58.04 o 
   8   9  15      358.37      371.29     62.08 o 
   9   9  15      790.60      752.58     65.21 o 
  10   9  15      339.14      375.80     66.08 o 
  11   9  15     2707.68     2680.17     64.98 o 
  12   9  15       10.70       59.48     62.29 o 
  13   9  15     1536.12     1339.27     67.34 o 
  14   9  15       39.79       65.94     67.50 o 
  15   9  15      401.59      344.99     69.84 o 
  16   9  15       41.59       76.81     69.81 o 
  17   9  15        6.01     -121.44    206.74 o 
   0  10  15      761.49      767.23     91.59 o 
   1  10  15      386.04      372.32     61.21 o 
   2  10  15      347.57      417.75     63.61 o 
   3  10  15      868.61      872.02     61.18 o 
   4  10  15      115.77      155.80     59.65 o 
   5  10  15     1589.04     1655.09     62.07 o 
   6  10  15       71.43       97.96     60.55 o 
   7  10  15     1446.00     1466.25     61.47 o 
   8  10  15       28.66      -16.12     64.29 o 
   9  10  15      787.28      995.83     67.43 o 
  10  10  15       29.74       36.21     64.89 o 
  11  10  15      339.78      263.52     66.21 o 
  12  10  15       10.82       87.18     69.33 o 
  13  10  15      395.68      410.02     69.91 o 
  14  10  15      137.53       81.08     73.00 o 
  15  10  15      215.45      171.57     70.34 o 
   1  11  15      455.54      417.01     69.41 o 
   2  11  15      183.04      200.79     65.67 o 
   3  11  15       47.44       37.13     65.14 o 
   4  11  15      382.48      467.83     63.76 o 
   5  11  15      185.36      232.63     63.23 o 
   6  11  15      295.02      368.09     66.11 o 
   7  11  15      357.98      376.15     66.03 o 
   8  11  15      117.56      204.58     67.84 o 
   9  11  15        3.89       47.22     67.72 o 
  10  11  15      140.51      162.17     69.50 o 
  11  11  15      107.72      151.37     75.18 o 
  12  11  15      461.53      517.86     72.52 o 
  13  11  15       71.28      100.49     72.96 o 
   0  12  15      229.87      149.11    106.43 o 
   1  12  15       79.42      133.09     71.15 o 
   2  12  15       48.16       47.90     67.18 o 
   3  12  15       12.90       13.40     69.12 o 
   4  12  15      390.61      387.22     70.85 o 
   5  12  15      327.33      382.81     71.08 o 
   6  12  15      262.79      261.39     69.63 o 
   7  12  15     1121.41     1079.90     70.96 o 
   8  12  15       21.86       36.88     71.92 o 
   9  12  15      863.43      730.64     76.33 o 
  10  12  15      446.24      396.11     79.40 o 
   1  13  15      227.92      224.92     73.26 o 
   2  13  15      103.14      155.20     76.45 o 
   3  13  15      762.40      711.11     75.18 o 
   4  13  15      191.73      207.98     75.31 o 
   5  13  15      300.86      286.91     80.36 o 
   6  13  15       45.20      113.18     76.00 o 
   7  13  15      139.86      231.75    106.96 o 
   0   0  16    17769.23    15592.16    187.28 o 
   1   0  16     3232.75     3268.17     71.60 o 
   2   0  16      443.81      397.98     61.38 o 
   3   0  16      296.86      323.26     60.35 o 
   4   0  16     3470.46     3854.64     70.53 o 
   5   0  16      209.80      342.61     64.34 o 
   6   0  16     6474.93     6085.31     80.50 o 
   7   0  16       59.70       64.50     64.23 o 
   8   0  16     3027.35     2880.67     72.17 o 
   9   0  16     1595.29     1522.15     69.40 o 
  10   0  16     1969.33     2061.59     74.72 o 
  11   0  16     1122.19     1190.17     72.20 o 
  12   0  16      209.71      199.93     68.54 o 
  13   0  16       76.17       76.44     62.56 o 
  14   0  16      664.53      814.77     69.85 o 
  15   0  16      568.44      460.53     72.51 o 
  16   0  16     1128.94     1142.03     77.74 o 
  17   0  16     1318.10     1246.53     80.17 o 
  18   0  16      426.20      471.81     75.21 o 
  19   0  16      571.26      571.56     83.95 o 
  20   0  16      171.77      155.62     80.29 o 
  21   0  16       13.21       42.44     83.05 o 
  22   0  16      301.83      293.90     94.09 o 
   1   1  16      872.16      915.84     47.32 o 
   2   1  16      946.48      992.70     47.10 o 
   3   1  16     3634.93     3917.34     52.55 o 
   4   1  16      238.64      212.32     45.46 o 
   5   1  16       49.28       34.19     45.32 o 
   6   1  16        4.00       23.64     45.12 o 
   7   1  16     1384.12     1364.01     46.09 o 
   8   1  16      479.58      485.72     47.97 o 
   9   1  16       93.90      154.16     46.82 o 
  10   1  16     2527.86     2424.26     50.72 o 
  11   1  16        6.23       16.11     48.00 o 
  12   1  16      755.29      747.37     49.59 o 
  13   1  16      263.98      398.69     50.48 o 
  14   1  16       53.68       71.47     49.20 o 
  15   1  16       10.65       47.72     51.64 o 
  16   1  16      102.14      184.09     52.72 o 
  17   1  16       61.96       97.64     55.48 o 
  18   1  16      321.25      302.89     56.69 o 
  19   1  16       11.09       66.05     58.27 o 
  20   1  16       40.07       54.39     58.42 o 
  21   1  16       32.43       45.31     59.65 o 
  22   1  16      797.27      587.31     67.58 o 
   0   2  16    10416.06     9392.10     86.41 o 
   1   2  16      188.70      255.39     43.51 o 
   2   2  16     3416.16     3348.56     49.63 o 
   3   2  16     1044.82     1004.11     46.69 o 
   4   2  16      101.97      152.32     44.12 o 
   5   2  16       97.87      102.42     44.42 o 
   6   2  16     1222.70     1120.97     51.63 o 
   7   2  16      229.68      240.73     46.30 o 
   8   2  16     1303.30     1267.85     47.43 o 
   9   2  16      652.98      626.91     46.96 o 
  10   2  16     1590.62     1603.26     51.67 o 
  11   2  16      271.22      348.07     48.84 o 
  12   2  16      828.86      876.37     47.02 o 
  13   2  16        9.94       67.92     49.45 o 
  14   2  16     3461.78     3484.84     55.53 o 
  15   2  16     1250.82     1296.03     53.55 o 
  16   2  16     1057.87     1045.91     56.23 o 
  17   2  16       60.76       62.45     53.40 o 
  18   2  16      193.24      212.30     54.55 o 
  19   2  16        1.31       33.49     60.22 o 
  20   2  16     1053.39     1035.96     63.99 o 
  21   2  16       40.94       83.96     64.55 o 
   1   3  16       28.52       54.30     44.58 o 
   2   3  16     2304.84     2295.57     49.05 o 
   3   3  16      290.45      242.98     44.42 o 
   4   3  16     6484.90     6038.45     56.94 o 
   5   3  16      262.09      253.77     46.21 o 
   6   3  16       61.52      112.38     44.26 o 
   7   3  16       18.72       51.61     47.45 o 
   8   3  16      308.86      277.77     47.57 o 
   9   3  16       61.68       71.08     48.88 o 
  10   3  16       38.01       89.42     46.54 o 
  11   3  16        1.73       32.95     49.02 o 
  12   3  16      369.87      387.18     50.17 o 
  13   3  16       85.31      122.60     51.07 o 
  14   3  16        1.22       66.21     51.56 o 
  15   3  16      103.69      156.83     53.84 o 
  16   3  16      105.99      166.55     54.72 o 
  17   3  16      187.74      215.85     55.62 o 
  18   3  16     1782.52     1855.39     60.89 o 
  19   3  16       91.56      109.37     63.20 o 
  20   3  16     1307.60     1342.86     66.80 o 
  21   3  16      157.85      163.16     68.49 o 
   0   4  16     5252.17     5187.56     75.78 o 
   1   4  16      144.81      110.45     44.80 o 
   2   4  16       69.64      111.16     45.04 o 
   3   4  16     2004.41     1929.46     50.16 o 
   4   4  16      519.53      467.96     47.70 o 
   5   4  16      127.91      188.12     44.76 o 
   6   4  16     3113.27     2903.67     51.70 o 
   7   4  16     1042.01     1041.65     48.69 o 
   8   4  16      204.41      211.58     47.20 o 
   9   4  16       13.71       17.18     47.32 o 
  10   4  16     2634.07     2515.49     53.04 o 
  11   4  16      198.62      239.30     49.60 o 
  12   4  16     1904.47     1864.01     54.23 o 
  13   4  16       91.14       62.34     51.97 o 
  14   4  16      218.80      256.19     54.02 o 
  15   4  16      508.04      501.40     54.10 o 
  16   4  16      175.77      219.01     58.25 o 
  17   4  16       25.75       -2.34     60.81 o 
  18   4  16       10.41        3.55     61.99 o 
  19   4  16        2.38        7.75     63.91 o 
  20   4  16        0.35       35.09     67.00 o 
  21   4  16        0.75       49.56     69.13 o 
   1   5  16      705.59      692.22     48.16 o 
   2   5  16     3463.02     3368.77     53.04 o 
   3   5  16       77.39       85.12     45.83 o 
   4   5  16     5237.43     5066.75     55.43 o 
   5   5  16     2060.20     2230.41     53.65 o 
   6   5  16      497.82      544.24     50.92 o 
   7   5  16      345.98      432.17     50.89 o 
   8   5  16        5.23       -1.79     46.58 o 
   9   5  16        3.32       54.83     47.65 o 
  10   5  16      479.03      527.94     48.71 o 
  11   5  16      470.67      521.34     50.02 o 
  12   5  16     1087.56     1014.19     53.99 o 
  13   5  16      355.50      267.98     56.04 o 
  14   5  16        7.08       25.03     53.73 o 
  15   5  16      185.04      229.36     55.88 o 
  16   5  16     1012.57     1126.33     59.37 o 
  17   5  16       53.01       39.90     62.01 o 
  18   5  16     1331.37     1372.12     65.03 o 
  19   5  16        0.08       39.02     64.84 o 
  20   5  16      617.46      572.75     67.56 o 
   0   6  16      182.35      214.00     76.46 o 
   1   6  16       18.46       11.07     47.32 o 
   2   6  16        6.66       -3.42     48.13 o 
   3   6  16       60.98       83.30     47.64 o 
   4   6  16     1362.12     1269.39     53.60 o 
   5   6  16      126.26      160.16     50.19 o 
   6   6  16      248.52      181.19     52.04 o 
   7   6  16       40.03       74.15     50.63 o 
   8   6  16        1.63        3.70     50.90 o 
   9   6  16      731.25      662.63     51.18 o 
  10   6  16     2000.47     1974.89     55.27 o 
  11   6  16        2.80      -16.14     54.11 o 
  12   6  16     1198.25     1276.33     56.81 o 
  13   6  16      984.23      995.89     57.88 o 
  14   6  16      308.81      277.43     58.81 o 
  15   6  16        5.51       26.35     58.63 o 
  16   6  16       71.19       65.36     57.55 o 
  17   6  16       25.61       39.26     63.14 o 
  18   6  16       48.44       70.51     65.00 o 
  19   6  16       52.98       44.05     68.29 o 
   1   7  16      332.92      318.95     52.62 o 
   2   7  16      515.83      503.63     49.30 o 
   3   7  16      479.21      484.72     50.76 o 
   4   7  16        7.10       23.40     48.09 o 
   5   7  16       68.63       67.34     52.06 o 
   6   7  16      205.32      243.94     50.46 o 
   7   7  16      685.16      621.24     52.41 o 
   8   7  16      686.21      688.39     52.74 o 
   9   7  16      701.02      724.00     55.67 o 
  10   7  16      245.44      274.85     56.64 o 
  11   7  16        4.24       24.98     57.37 o 
  12   7  16      535.14      567.72     58.03 o 
  13   7  16      141.47      148.29     57.18 o 
  14   7  16      208.16      290.82     60.06 o 
  15   7  16      188.75      199.67     58.90 o 
  16   7  16      128.02      178.63     64.24 o 
  17   7  16        5.46       63.05     62.90 o 
  18   7  16      958.45      875.89     69.13 o 
   0   8  16     2231.06     2350.88     81.63 o 
   1   8  16      141.98      145.38     52.76 o 
   2   8  16      201.43      164.93     53.42 o 
   3   8  16       30.76       46.12     49.99 o 
   4   8  16      574.40      638.87     56.25 o 
   5   8  16        1.13       12.41     55.35 o 
   6   8  16       34.25        2.96     53.55 o 
   7   8  16      147.57      131.30     52.69 o 
   8   8  16      904.28      974.00     56.68 o 
   9   8  16      496.33      482.39     56.15 o 
  10   8  16     1782.96     1729.64     57.59 o 
  11   8  16      361.82      385.97     60.81 o 
  12   8  16     1529.42     1614.07     63.08 o 
  13   8  16      327.91      338.23     63.88 o 
  14   8  16       18.56       19.21     63.25 o 
  15   8  16       42.07       76.20     62.70 o 
  16   8  16       50.50       91.71     66.78 o 
  17   8  16      178.34      187.22     68.99 o 
   1   9  16     1291.69     1317.02     55.53 o 
   2   9  16      208.05      191.92     56.79 o 
   3   9  16       35.61       63.58     56.48 o 
   4   9  16      506.75      506.30     59.28 o 
   5   9  16        4.35       31.54     55.95 o 
   6   9  16     1269.35     1375.81     59.91 o 
   7   9  16        2.26       34.65     58.22 o 
   8   9  16     1883.61     2004.52     66.06 o 
   9   9  16      427.30      436.85     64.17 o 
  10   9  16      918.90     1011.01     66.43 o 
  11   9  16      728.71      767.40     65.02 o 
  12   9  16       13.25      -24.16     62.22 o 
  13   9  16       93.50      107.91     65.23 o 
  14   9  16       48.13      112.60     68.28 o 
  15   9  16      191.81      240.19     66.18 o 
  16   9  16        1.14       25.46     69.87 o 
   0  10  16      882.06     1125.88     93.65 o 
   1  10  16       58.81       72.06     64.65 o 
   2  10  16      604.44      575.27     61.14 o 
   3  10  16       72.32       85.01     62.71 o 
   4  10  16       34.87       56.90     61.08 o 
   5  10  16       62.13       53.33     60.46 o 
   6  10  16      258.50      257.19     61.55 o 
   7  10  16       12.99       25.51     62.07 o 
   8  10  16      294.70      206.60     63.81 o 
   9  10  16       94.48      101.73     65.11 o 
  10  10  16        3.18       59.07     65.69 o 
  11  10  16       80.58      141.51     67.29 o 
  12  10  16       95.61      109.11     67.74 o 
  13  10  16       61.80       90.30     69.80 o 
  14  10  16      192.58      188.79     77.48 o 
   1  11  16       99.51      153.81     69.52 o 
   2  11  16       82.15       55.88     67.34 o 
   3  11  16        0.01       46.90     66.38 o 
   4  11  16      193.69      247.51     64.87 o 
   5  11  16       21.66       44.50     64.23 o 
   6  11  16      799.35      769.31     67.15 o 
   7  11  16       94.38       47.07     63.26 o 
   8  11  16     2559.79     2652.80     73.62 o 
   9  11  16        7.84       44.38     70.14 o 
  10  11  16        0.90       50.95     69.91 o 
  11  11  16        2.19       57.88     74.98 o 
  12  11  16     1009.67      968.68     75.00 o 
   0  12  16       20.35       55.04    106.49 o 
   1  12  16      135.24      153.69     69.86 o 
   2  12  16      314.35      325.26     68.30 o 
   3  12  16        0.50       23.24     70.75 o 
   4  12  16       75.39       97.06     70.30 o 
   5  12  16      172.45      221.83     73.18 o 
   6  12  16      175.22      118.13     66.84 o 
   7  12  16       11.25       46.09     74.84 o 
   8  12  16      210.60      244.16     74.35 o 
   9  12  16        5.80       22.32     75.05 o 
  10  12  16      424.08      289.39    321.41 o 
   1  13  16       17.54       29.05     77.37 o 
   2  13  16       63.83       77.20     79.25 o 
   3  13  16        8.55       49.02     72.42 o 
   4  13  16        3.75       28.26     78.02 o 
   5  13  16        1.63       17.88     76.01 o 
   1   1  17     4022.64     3448.71     51.28 o 
   2   1  17       68.74       65.83     44.92 o 
   3   1  17       10.76       13.88     45.00 o 
   4   1  17       37.76      102.54     42.95 o 
   5   1  17     1668.04     1799.91     50.94 o 
   6   1  17      389.58      398.63     46.28 o 
   7   1  17     1681.84     1455.04     50.40 o 
   8   1  17      988.49     1029.31     47.79 o 
   9   1  17       32.83       74.86     47.92 o 
  10   1  17      169.96      225.50     47.37 o 
  11   1  17        4.75       10.03     47.38 o 
  12   1  17       70.89       47.51     48.61 o 
  13   1  17      888.36     1003.64     51.62 o 
  14   1  17        6.53       43.61     49.25 o 
  15   1  17     2087.29     2094.25     54.48 o 
  16   1  17        3.54        0.51     53.95 o 
  17   1  17      229.90      250.25     53.40 o 
  18   1  17       48.46      112.10     57.61 o 
  19   1  17      213.33      262.63     60.46 o 
  20   1  17      417.40      428.92     62.48 o 
  21   1  17     1015.99      923.89     64.64 o 
   0   2  17        0.05      -63.71     63.71 o 
   1   2  17      330.40      277.32     45.50 o 
   2   2  17     1972.72     2031.22     47.61 o 
   3   2  17     4185.11     4076.63     52.31 o 
   4   2  17       12.82       41.75     42.92 o 
   5   2  17     1879.57     1885.56     48.97 o 
   6   2  17       72.74      118.29     47.49 o 
   7   2  17     1068.46      922.18     49.97 o 
   8   2  17      379.04      439.56     48.10 o 
   9   2  17      393.58      410.63     49.97 o 
  10   2  17     3626.55     3503.82     54.06 o 
  11   2  17     1721.03     1754.54     49.70 o 
  12   2  17      272.20      321.36     50.25 o 
  13   2  17      653.95      699.48     51.34 o 
  14   2  17      433.44      356.43     50.57 o 
  15   2  17        3.99       -3.61     52.05 o 
  16   2  17       13.25       46.16     52.74 o 
  17   2  17     1132.15     1158.88     58.49 o 
  18   2  17        0.09       25.55     59.15 o 
  19   2  17      501.04      560.15     57.99 o 
  20   2  17        2.64       94.47     61.22 o 
  21   2  17       86.99       63.00     65.83 o 
   1   3  17     5280.68     4893.82     54.43 o 
   2   3  17      701.47      682.47     47.20 o 
   3   3  17      280.19      230.10     45.50 o 
   4   3  17       11.35       -1.24     46.16 o 
   5   3  17     2385.60     2369.87     51.96 o 
   6   3  17        6.23        7.23     44.83 o 
   7   3  17      485.41      363.10     49.28 o 
   8   3  17     1118.88     1133.73     50.32 o 
   9   3  17     1212.71     1163.95     51.50 o 
  10   3  17     1840.39     1617.28     51.47 o 
  11   3  17       22.26       31.35     49.44 o 
  12   3  17       95.82      103.85     49.73 o 
  13   3  17       40.96       86.68     50.20 o 
  14   3  17      110.81      150.36     51.98 o 
  15   3  17     1995.54     2068.66     57.85 o 
  16   3  17      211.15      191.31     56.26 o 
  17   3  17       21.38       43.54     58.78 o 
  18   3  17       60.79       17.97     58.55 o 
  19   3  17       11.91       57.72     62.31 o 
  20   3  17        0.26       34.87     67.07 o 
  21   3  17      597.71      477.57     69.06 o 
   0   4  17     1729.41     1820.33     67.13 o 
   1   4  17     3505.92     3335.75     52.16 o 
   2   4  17      104.95      100.82     41.43 o 
   3   4  17     3611.05     3606.27     50.37 o 
   4   4  17        0.39       25.24     46.11 o 
   5   4  17     1465.97     1365.58     49.53 o 
   6   4  17       34.42       86.81     48.07 o 
   7   4  17      382.23      408.48     46.23 o 
   8   4  17      917.33      873.52     49.68 o 
   9   4  17       15.62      -19.04     48.70 o 
  10   4  17     1181.48     1222.94     48.88 o 
  11   4  17       92.20       59.60     48.08 o 
  12   4  17     1068.04     1018.49     53.01 o 
  13   4  17       50.87       61.52     52.57 o 
  14   4  17      680.50      597.66     55.42 o 
  15   4  17      560.80      500.51     55.59 o 
  16   4  17      127.87      193.53     57.50 o 
  17   4  17     3094.18     3055.39     66.21 o 
  18   4  17        6.22       27.38     61.89 o 
  19   4  17     2031.09     1957.40     64.56 o 
  20   4  17       31.59       77.41     67.33 o 
   1   5  17      379.34      381.37     47.61 o 
   2   5  17      385.27      373.37     50.14 o 
   3   5  17     4965.19     4706.89     56.04 o 
   4   5  17      708.03      777.01     48.21 o 
   5   5  17     5403.52     5236.93     60.22 o 
   6   5  17       59.94       66.36     49.43 o 
   7   5  17     2505.17     2223.99     52.66 o 
   8   5  17      175.33      209.14     50.40 o 
   9   5  17      428.63      412.66     51.47 o 
  10   5  17      115.08      142.88     49.36 o 
  11   5  17     2932.06     2958.80     55.96 o 
  12   5  17      300.03      267.87     50.65 o 
  13   5  17       39.77       91.55     55.09 o 
  14   5  17        1.87      -12.12     53.84 o 
  15   5  17       25.75       50.40     58.39 o 
  16   5  17      101.74      137.66     56.80 o 
  17   5  17      237.18      248.87     62.07 o 
  18   5  17       96.90      157.76     64.82 o 
  19   5  17       97.56       72.94     64.22 o 
  20   5  17       13.30        2.08     75.16 o 
   0   6  17      858.85      877.28     71.78 o 
   1   6  17      130.72      189.61     49.18 o 
   2   6  17     1071.07     1070.08     51.56 o 
   3   6  17     1363.13     1325.54     51.81 o 
   4   6  17      727.43      747.23     50.28 o 
   5   6  17       51.20       90.24     49.64 o 
   6   6  17      215.71      172.11     49.48 o 
   7   6  17        7.04       30.76     51.11 o 
   8   6  17       14.32       26.34     51.33 o 
   9   6  17        0.18       25.97     50.21 o 
  10   6  17       29.16       51.01     53.23 o 
  11   6  17     1246.08     1235.77     55.99 o 
  12   6  17      307.25      344.80     56.05 o 
  13   6  17       26.20        7.56     56.02 o 
  14   6  17        5.17       30.62     58.80 o 
  15   6  17       18.22       49.11     59.31 o 
  16   6  17       14.50       19.39     59.22 o 
  17   6  17      526.56      490.28     66.00 o 
  18   6  17        0.63       80.38     66.32 o 
  19   6  17      598.92      557.99     66.36 o 
   1   7  17     2049.85     2089.96     56.59 o 
   2   7  17      840.01      857.46     53.99 o 
   3   7  17      607.45      636.50     52.09 o 
   4   7  17      374.89      359.66     51.84 o 
   5   7  17      254.41      272.87     52.66 o 
   6   7  17        1.14        7.55     52.22 o 
   7   7  17      301.40      275.19     53.18 o 
   8   7  17      225.55      240.09     54.26 o 
   9   7  17      810.28      872.91     55.39 o 
  10   7  17        8.92       19.76     56.22 o 
  11   7  17      427.69      473.95     58.24 o 
  12   7  17      186.88      177.40     58.00 o 
  13   7  17      347.25      358.39     60.34 o 
  14   7  17      137.60      140.76     58.48 o 
  15   7  17       24.87       55.69     60.72 o 
  16   7  17       14.92      -17.16     65.03 o 
  17   7  17       43.66       50.27     66.65 o 
  18   7  17      187.65      181.46     70.59 o 
   0   8  17     1393.53     1336.30     77.44 o 
   1   8  17      115.92      126.91     53.12 o 
   2   8  17      132.02      147.46     53.62 o 
   3   8  17     1605.17     1534.16     55.89 o 
   4   8  17      495.04      511.87     56.98 o 
   5   8  17      198.98      272.32     57.51 o 
   6   8  17      117.43      132.69     53.92 o 
   7   8  17      826.26      968.58     57.01 o 
   8   8  17       21.73       20.96     55.39 o 
   9   8  17     1135.47     1175.31     61.80 o 
  10   8  17       11.03        2.91     58.82 o 
  11   8  17      208.79      207.10     58.71 o 
  12   8  17      526.48      476.05     64.38 o 
  13   8  17       88.02      148.64     63.60 o 
  14   8  17       67.84       74.90     63.34 o 
  15   8  17      427.42      429.43     66.97 o 
  16   8  17      138.44       99.06     70.49 o 
  17   8  17      163.53      185.09     71.31 o 
   1   9  17      577.23      689.12     56.01 o 
   2   9  17       69.77      107.99     54.94 o 
   3   9  17      734.86      705.71     57.94 o 
   4   9  17       82.87       33.69     59.92 o 
   5   9  17       37.40       49.45     58.12 o 
   6   9  17        2.18       35.99     58.40 o 
   7   9  17       20.87       59.23     61.48 o 
   8   9  17      264.26      209.79     61.40 o 
   9   9  17      200.09      205.02     65.75 o 
  10   9  17       64.37       82.38     62.19 o 
  11   9  17      358.34      410.38     65.20 o 
  12   9  17      144.55      174.71     66.81 o 
  13   9  17      581.14      586.51     70.83 o 
  14   9  17      324.68      338.24     69.28 o 
  15   9  17      332.39      250.76     71.19 o 
   0  10  17      127.83      144.79     87.31 o 
   1  10  17        3.53       74.55     62.98 o 
   2  10  17      139.49      143.26     61.34 o 
   3  10  17      270.26      263.92     64.14 o 
   4  10  17      247.63      265.38     61.59 o 
   5  10  17     1121.34     1081.81     62.88 o 
   6  10  17      268.21      309.22     62.62 o 
   7  10  17     2855.84     2982.09     65.35 o 
   8  10  17      488.08      492.07     64.31 o 
   9  10  17     1108.11     1091.08     69.19 o 
  10  10  17      104.90      126.76     62.90 o 
  11  10  17       83.17      113.42     65.95 o 
  12  10  17      457.93      405.83     71.84 o 
  13  10  17     1067.15     1133.82     71.78 o 
  14  10  17       89.19      100.53     77.24 o 
   1  11  17        2.19       49.16     67.87 o 
   2  11  17       45.71       63.19     68.72 o 
   3  11  17      133.70      194.44     66.05 o 
   4  11  17      153.02      176.19     62.73 o 
   5  11  17      286.64      253.54     66.74 o 
   6  11  17        7.88       71.14     68.21 o 
   7  11  17        3.99       11.33     65.86 o 
   8  11  17      190.85      256.02     69.70 o 
   9  11  17        3.07       36.28     70.89 o 
  10  11  17        4.10       10.07     72.04 o 
  11  11  17       72.11      125.83     75.34 o 
   0  12  17      352.00      407.55    114.04 o 
   1  12  17        2.72       23.70     71.35 o 
   2  12  17       70.33      119.81     69.82 o 
   3  12  17       49.39      111.83     69.32 o 
   4  12  17       43.22       90.20     72.04 o 
   5  12  17      482.81      535.04     76.09 o 
   6  12  17        2.36       59.52     70.97 o 
   7  12  17     1349.33     1141.52     76.16 o 
   8  12  17       31.28       88.79     77.37 o 
   1  13  17        0.02       21.82     83.03 o 
   2  13  17       41.34       70.41     76.30 o 
   3  13  17      612.17      550.62     79.85 o 
   0   0  18     4392.21     4307.87    100.91 o 
   1   0  18      597.68      627.61     66.08 o 
   2   0  18        0.40      -10.03     66.00 o 
   3   0  18      891.48      736.53     68.22 o 
   4   0  18      102.37      147.31     64.32 o 
   5   0  18        1.12      -66.24     67.09 o 
   6   0  18     2965.02     2908.41     70.33 o 
   7   0  18       83.40      135.86     71.79 o 
   8   0  18     1077.49     1263.11     76.13 o 
   9   0  18       94.13      120.75     67.15 o 
  10   0  18      165.75      230.79     61.07 o 
  11   0  18     1420.68     1406.50     71.63 o 
  12   0  18     1498.19     1595.83     74.56 o 
  13   0  18     5288.27     5081.65     82.48 o 
  14   0  18     2002.23     1806.36     78.13 o 
  15   0  18     1021.07      995.85     75.50 o 
  16   0  18     1208.34     1351.34     79.30 o 
  17   0  18      318.15      273.15     82.70 o 
  18   0  18      102.25      159.70     82.49 o 
  19   0  18      150.86      177.27     85.09 o 
  20   0  18      825.83      843.43     93.19 o 
  21   0  18     1007.09      820.13     96.14 o 
   1   1  18      604.11      654.43     45.92 o 
   2   1  18       29.59       60.19     44.82 o 
   3   1  18      194.43      237.67     45.90 o 
   4   1  18     1019.51     1028.85     46.60 o 
   5   1  18      770.08      701.62     46.37 o 
   6   1  18      296.44      271.39     46.92 o 
   7   1  18      723.89      688.76     54.67 o 
   8   1  18      431.34      452.39     47.70 o 
   9   1  18       17.48       47.19     46.92 o 
  10   1  18        8.74       17.33     49.10 o 
  11   1  18      100.49       82.23     46.40 o 
  12   1  18      161.96      115.30     49.20 o 
  13   1  18      229.80      193.38     48.58 o 
  14   1  18      276.95      315.66     50.73 o 
  15   1  18       53.15       53.86     52.59 o 
  16   1  18      109.44      133.76     54.16 o 
  17   1  18       39.96       80.45     55.11 o 
  18   1  18      510.60      541.19     57.70 o 
  19   1  18       23.84       39.11     61.93 o 
  20   1  18        7.49       29.40     63.19 o 
  21   1  18      100.53      111.25     66.20 o 
   0   2  18    10511.04    10390.37     87.00 o 
   1   2  18        8.68        5.08     45.55 o 
   2   2  18      185.60      138.52     44.44 o 
   3   2  18      132.22      125.21     46.01 o 
   4   2  18       24.68       44.90     46.02 o 
   5   2  18       66.96       53.94     45.96 o 
   6   2  18      258.54      241.45     46.85 o 
   7   2  18      521.50      479.78     47.58 o 
   8   2  18       11.78       68.19     47.58 o 
   9   2  18     2011.37     1966.13     50.70 o 
  10   2  18      110.86      144.98     48.47 o 
  11   2  18       89.54       62.70     49.54 o 
  12   2  18       43.57       98.92     50.52 o 
  13   2  18     1569.07     1525.22     54.15 o 
  14   2  18     1524.16     1602.85     54.86 o 
  15   2  18      205.00      230.14     51.56 o 
  16   2  18      932.65      986.43     57.73 o 
  17   2  18      183.25      151.46     58.37 o 
  18   2  18       15.64       38.53     57.76 o 
  19   2  18       14.70       49.33     59.14 o 
  20   2  18      421.74      381.11     64.01 o 
   1   3  18     1070.75     1138.09     45.78 o 
   2   3  18       79.65       74.85     46.10 o 
   3   3  18      757.50      744.45     45.75 o 
   4   3  18     2003.87     2065.61     48.52 o 
   5   3  18     1148.15     1204.68     51.20 o 
   6   3  18      238.14      203.39     46.23 o 
   7   3  18      515.03      440.40     50.99 o 
   8   3  18      375.30      350.68     45.50 o 
   9   3  18     1099.10     1119.31     48.54 o 
  10   3  18       34.29       56.31     47.39 o 
  11   3  18     1965.65     2046.49     51.09 o 
  12   3  18      156.40      197.75     51.16 o 
  13   3  18      462.43      471.34     52.06 o 
  14   3  18      211.08      209.02     53.16 o 
  15   3  18      132.23      183.70     55.13 o 
  16   3  18      130.66      124.74     59.00 o 
  17   3  18      256.27      277.16     58.99 o 
  18   3  18      773.19      772.35     63.93 o 
  19   3  18       22.43       45.93     64.93 o 
  20   3  18      566.77      461.12     68.56 o 
   0   4  18      823.73      892.70     66.94 o 
   1   4  18     1775.28     1901.09     50.39 o 
   2   4  18     2521.38     2361.42     50.71 o 
   3   4  18     1061.69      912.70     46.91 o 
   4   4  18     1468.08     1426.17     50.58 o 
   5   4  18      914.90      892.38     48.18 o 
   6   4  18      555.80      578.41     49.09 o 
   7   4  18     1776.73     1721.04     54.04 o 
   8   4  18      390.40      431.50     47.07 o 
   9   4  18      341.18      370.89     48.27 o 
  10   4  18      364.65      379.59     50.13 o 
  11   4  18        6.29        7.25     47.82 o 
  12   4  18     1363.17     1388.41     53.97 o 
  13   4  18      846.63      894.78     55.23 o 
  14   4  18      145.07      171.56     54.20 o 
  15   4  18      101.68       76.85     56.94 o 
  16   4  18        5.24        5.18     56.57 o 
  17   4  18      160.51      229.46     59.41 o 
  18   4  18       20.72       34.73     64.49 o 
  19   4  18       64.20      121.65     66.76 o 
  20   4  18       24.26       70.63     69.38 o 
   1   5  18       35.25       62.38     48.18 o 
   2   5  18     2526.18     2581.55     53.91 o 
   3   5  18      104.70      113.91     48.75 o 
   4   5  18     2764.08     2658.93     52.94 o 
   5   5  18     1052.37     1144.97     49.68 o 
   6   5  18        7.05       40.53     52.26 o 
   7   5  18     1945.43     1895.65     52.34 o 
   8   5  18      510.47      518.13     49.38 o 
   9   5  18      684.72      718.56     49.52 o 
  10   5  18       79.65       38.43     49.55 o 
  11   5  18      695.50      698.50     54.54 o 
  12   5  18      193.91      143.87     52.17 o 
  13   5  18       75.80       50.41     50.94 o 
  14   5  18      580.26      548.10     56.09 o 
  15   5  18      506.74      528.96     59.12 o 
  16   5  18     1112.98     1056.23     63.05 o 
  17   5  18       15.70       36.45     58.40 o 
  18   5  18      754.59      731.30     65.86 o 
  19   5  18      181.77      175.22     67.64 o 
   0   6  18     2443.52     2405.11     78.79 o 
   1   6  18      967.25     1102.79     49.11 o 
   2   6  18       89.54       83.42     48.89 o 
   3   6  18     6224.50     5909.69     59.91 o 
   4   6  18       29.09       55.19     48.41 o 
   5   6  18      915.57      957.41     52.33 o 
   6   6  18       37.60       65.07     51.56 o 
   7   6  18      236.09      263.92     51.01 o 
   8   6  18        6.61      -12.38     50.16 o 
   9   6  18        1.81       -1.87     50.75 o 
  10   6  18      892.38     1015.82     57.08 o 
  11   6  18       56.42       38.77     54.21 o 
  12   6  18      411.99      371.51     56.68 o 
  13   6  18      256.01      275.75     58.84 o 
  14   6  18      335.03      454.73     60.28 o 
  15   6  18        3.42       20.33     56.96 o 
  16   6  18        9.80       79.18     61.72 o 
  17   6  18      357.59      330.27     66.26 o 
  18   6  18       49.88       58.07     67.24 o 
   1   7  18      103.98      139.58     50.29 o 
   2   7  18       26.80       65.29     46.52 o 
   3   7  18      102.71      139.77     51.96 o 
   4   7  18     1931.10     1882.81     53.51 o 
   5   7  18        0.58       29.65     53.87 o 
   6   7  18       21.69       30.60     51.03 o 
   7   7  18      104.10      104.26     53.37 o 
   8   7  18      932.81      981.27     55.67 o 
   9   7  18      751.90      671.88     56.35 o 
  10   7  18        0.32        1.91     56.70 o 
  11   7  18      170.02      248.11     59.21 o 
  12   7  18      911.95      941.69     60.77 o 
  13   7  18       12.87        5.79     59.35 o 
  14   7  18      380.08      361.32     60.03 o 
  15   7  18      182.17      171.77     63.82 o 
  16   7  18      198.06      180.37     65.82 o 
  17   7  18      457.14      392.97     67.69 o 
   0   8  18     1091.08     1091.36     80.61 o 
   1   8  18       21.04       31.92     51.95 o 
   2   8  18      246.81      265.57     51.81 o 
   3   8  18      244.99      256.02     54.21 o 
   4   8  18      813.27      855.75     57.30 o 
   5   8  18       41.14       54.32     55.92 o 
   6   8  18        0.15       27.43     53.36 o 
   7   8  18       11.79       10.57     56.17 o 
   8   8  18     1033.11      963.48     56.25 o 
   9   8  18       66.78       96.74     58.11 o 
  10   8  18      892.84     1023.86     63.05 o 
  11   8  18        3.56       44.19     61.80 o 
  12   8  18     1110.51     1165.32     63.96 o 
  13   8  18      415.23      451.03     65.63 o 
  14   8  18       99.95      112.20     65.79 o 
  15   8  18      462.28      464.29     68.61 o 
  16   8  18        1.06       25.91     70.48 o 
   1   9  18      676.06      706.78     56.53 o 
   2   9  18       39.07       62.01     57.06 o 
   3   9  18       25.13       29.18     56.43 o 
   4   9  18      182.92      165.70     61.68 o 
   5   9  18     1286.39     1210.58     61.96 o 
   6   9  18     1139.73     1173.43     61.93 o 
   7   9  18        7.70      -10.03     64.01 o 
   8   9  18     1365.69     1393.60     63.93 o 
   9   9  18       37.53       58.11     59.42 o 
  10   9  18        9.65       22.87     65.41 o 
  11   9  18      106.18      151.05     66.65 o 
  12   9  18      226.69      269.96     66.47 o 
  13   9  18      155.11      137.39     67.64 o 
  14   9  18      280.07      321.44     69.13 o 
  15   9  18      437.00      378.87     71.55 o 
   0  10  18      904.45      789.95     95.31 o 
   1  10  18       80.51       88.83     64.10 o 
   2  10  18      953.74     1051.80     64.19 o 
   3  10  18        0.36       12.64     65.45 o 
   4  10  18      278.73      317.81     63.47 o 
   5  10  18     1006.24      994.84     63.29 o 
   6  10  18        3.83       20.41     61.67 o 
   7  10  18      570.30      613.63     63.42 o 
   8  10  18        2.49       13.87     65.49 o 
   9  10  18      537.88      550.22     69.38 o 
  10  10  18        4.26       -8.55     68.99 o 
  11  10  18       57.75       94.22     72.30 o 
  12  10  18      101.03      111.32     76.42 o 
  13  10  18        8.45        2.89     74.07 o 
   1  11  18      416.02      510.46     65.68 o 
   2  11  18      110.67      105.59     73.57 o 
   3  11  18        1.21       -6.25     65.92 o 
   4  11  18      434.05      480.82     64.86 o 
   5  11  18      771.50      934.19     68.75 o 
   6  11  18      608.59      674.11     69.65 o 
   7  11  18      530.04      487.49     68.98 o 
   8  11  18      782.17      770.04     69.01 o 
   9  11  18       88.10      138.34     73.65 o 
  10  11  18      116.23      132.50     73.14 o 
  11  11  18       11.31       91.04    180.78 o 
   0  12  18      458.21      324.73    112.16 o 
   1  12  18       56.78       63.36     72.20 o 
   2  12  18      553.64      488.56     74.43 o 
   3  12  18       11.80       10.16     71.69 o 
   4  12  18      174.46      203.97     73.89 o 
   5  12  18       50.04       89.15     73.27 o 
   6  12  18       58.56       55.69     74.66 o 
   7  12  18       24.92       16.34     71.74 o 
   1   1  19     3878.77     3833.02     52.70 o 
   2   1  19      326.45      291.37     46.43 o 
   3   1  19      771.31      735.96     47.26 o 
   4   1  19      134.84      136.51     44.45 o 
   5   1  19       13.74       15.84     46.36 o 
   6   1  19      545.48      580.36     48.61 o 
   7   1  19        4.06       39.68     50.39 o 
   8   1  19     2717.02     2776.23     51.73 o 
   9   1  19      121.14      129.17     49.18 o 
  10   1  19       55.24       81.35     48.69 o 
  11   1  19       97.92       72.73     48.23 o 
  12   1  19     2599.74     2490.34     54.75 o 
  13   1  19      104.33      109.78     49.91 o 
  14   1  19     2690.18     2770.91     52.63 o 
  15   1  19      671.62      744.94     53.13 o 
  16   1  19       94.76      129.54     53.96 o 
  17   1  19        3.46       27.57     57.89 o 
  18   1  19        0.49       48.34     59.11 o 
  19   1  19       72.10      121.81     62.94 o 
  20   1  19      453.15      470.13     62.84 o 
   0   2  19      187.86      147.55     65.57 o 
   1   2  19     1081.01     1102.50     46.71 o 
   2   2  19      679.40      574.71     46.92 o 
   3   2  19      396.83      400.15     45.34 o 
   4   2  19      468.87      526.38     46.86 o 
   5   2  19     1166.40     1079.13     47.70 o 
   6   2  19      347.15      339.12     46.18 o 
   7   2  19     2388.15     2321.16     52.97 o 
   8   2  19        0.03       43.15     43.01 o 
   9   2  19     2508.36     2392.57     53.66 o 
  10   2  19     2175.23     2261.27     51.13 o 
  11   2  19      956.06      911.15     50.55 o 
  12   2  19     1363.92     1367.55     53.20 o 
  13   2  19       36.73       57.91     52.29 o 
  14   2  19       69.98      110.94     52.59 o 
  15   2  19       18.90       32.89     55.27 o 
  16   2  19        5.37       29.82     54.51 o 
  17   2  19      137.02      116.52     57.08 o 
  18   2  19       16.18        2.25     59.99 o 
  19   2  19       18.03       55.65     59.78 o 
  20   2  19       55.04      104.46     66.55 o 
   1   3  19       17.27       12.03     46.73 o 
   2   3  19     3113.04     2981.33     49.67 o 
   3   3  19      736.75      884.95     48.25 o 
   4   3  19     1347.88     1194.59     48.95 o 
   5   3  19      164.45      234.53     47.79 o 
   6   3  19      306.94      310.86     48.34 o 
   7   3  19      228.71      185.21     49.96 o 
   8   3  19     3211.18     3194.61     52.44 o 
   9   3  19       10.21       43.15     46.63 o 
  10   3  19      432.39      495.20     47.47 o 
  11   3  19       16.43       29.23     50.27 o 
  12   3  19      386.44      415.01     52.20 o 
  13   3  19      113.99      138.39     52.99 o 
  14   3  19     1395.19     1359.01     56.79 o 
  15   3  19      383.37      410.16     57.09 o 
  16   3  19        6.27       20.58     57.76 o 
  17   3  19      254.77      227.37     59.96 o 
  18   3  19      238.28      232.58     61.34 o 
  19   3  19       20.71       51.25     62.75 o 
  20   3  19      173.84      147.14     70.60 o 
   0   4  19     2719.35     2615.51     72.24 o 
   1   4  19      100.66      101.33     47.47 o 
   2   4  19      507.61      572.74     48.77 o 
   3   4  19      680.28      649.04     45.93 o 
   4   4  19       81.74       95.18     47.99 o 
   5   4  19      115.21      117.75     48.11 o 
   6   4  19      161.36      180.45     50.18 o 
   7   4  19      127.71      157.78     50.72 o 
   8   4  19     1715.48     1696.19     52.09 o 
   9   4  19       38.72       88.10     50.80 o 
  10   4  19     3156.05     3046.14     57.46 o 
  11   4  19      186.25      216.85     51.91 o 
  12   4  19     2070.93     2156.77     56.31 o 
  13   4  19      439.56      439.97     55.27 o 
  14   4  19        0.37       35.17     55.26 o 
  15   4  19      574.78      593.65     58.63 o 
  16   4  19        9.53       74.91     60.57 o 
  17   4  19      586.08      615.39     61.96 o 
  18   4  19       33.59       96.04     62.67 o 
  19   4  19      546.60      449.58     69.68 o 
   1   5  19      249.23      278.08     46.12 o 
   2   5  19      359.21      415.98     47.12 o 
   3   5  19      502.59      519.55     51.65 o 
   4   5  19      192.83      188.49     46.95 o 
   5   5  19     4228.20     4276.88     57.52 o 
   6   5  19        0.33       29.13     51.29 o 
   7   5  19     1358.75     1304.48     49.70 o 
   8   5  19      224.57      269.50     49.17 o 
   9   5  19     2170.79     2199.77     55.09 o 
  10   5  19      280.48      232.07     51.45 o 
  11   5  19      574.48      487.61     53.90 o 
  12   5  19      817.85      794.55     55.52 o 
  13   5  19      149.63      123.65     52.16 o 
  14   5  19        7.65       37.43     58.53 o 
  15   5  19       12.90       21.54     59.49 o 
  16   5  19       39.78      102.27     60.11 o 
  17   5  19      111.62      128.67     63.56 o 
  18   5  19      575.64      544.72     67.81 o 
   0   6  19      363.42      308.42     65.18 o 
   1   6  19      308.92      273.56     50.15 o 
   2   6  19       19.34       32.38     49.68 o 
   3   6  19     1653.30     1788.41     54.16 o 
   4   6  19     2749.93     2741.09     55.76 o 
   5   6  19     1853.02     1841.25     51.96 o 
   6   6  19     1818.14     1945.97     55.30 o 
   7   6  19      929.56      980.56     52.14 o 
   8   6  19      428.85      359.27     52.12 o 
   9   6  19        1.07       26.05     53.86 o 
  10   6  19     2159.80     2158.12     57.23 o 
  11   6  19      861.99      849.04     55.23 o 
  12   6  19      494.61      575.83     58.80 o 
  13   6  19       25.86       99.82     58.84 o 
  14   6  19       40.58       56.46     58.10 o 
  15   6  19      305.61      294.07     63.07 o 
  16   6  19      272.82      294.35     65.72 o 
  17   6  19        1.31       56.03     64.88 o 
  18   6  19       23.99       92.35     68.55 o 
   1   7  19     1215.56     1288.80     56.72 o 
   2   7  19      462.69      497.84     53.02 o 
   3   7  19       54.99       93.20     51.74 o 
   4   7  19      634.29      716.66     53.87 o 
   5   7  19      161.80      223.35     51.36 o 
   6   7  19        1.32        1.47     52.64 o 
   7   7  19      612.98      574.03     56.51 o 
   8   7  19        2.60      -17.56     55.98 o 
   9   7  19      703.40      736.73     56.38 o 
  10   7  19        7.08       68.30     57.14 o 
  11   7  19     1259.01     1215.10     59.74 o 
  12   7  19       57.16       89.96     58.62 o 
  13   7  19      931.75      928.64     64.02 o 
  14   7  19        0.71       24.82     58.60 o 
  15   7  19       70.82       70.52     66.04 o 
  16   7  19      108.26      133.12     66.38 o 
  17   7  19      101.47      155.02     70.13 o 
   0   8  19     1208.05     1176.57     83.37 o 
   1   8  19      474.60      478.44     54.79 o 
   2   8  19      138.00      137.65     51.59 o 
   3   8  19      289.96      346.43     56.86 o 
   4   8  19      318.16      348.81     57.39 o 
   5   8  19      169.62      221.25     57.50 o 
   6   8  19     1388.99     1508.85     59.02 o 
   7   8  19      572.91      601.23     57.51 o 
   8   8  19        0.14       29.52     55.58 o 
   9   8  19      575.42      678.78     59.51 o 
  10   8  19      271.61      352.35     61.73 o 
  11   8  19        4.40       44.01     62.72 o 
  12   8  19        5.19       26.23     64.38 o 
  13   8  19      377.44      396.17     66.95 o 
  14   8  19      591.70      502.96     66.26 o 
  15   8  19       49.51       89.65     69.09 o 
   1   9  19      197.71      219.28     59.10 o 
   2   9  19      586.75      596.87     59.75 o 
   3   9  19      113.39      187.26     55.07 o 
   4   9  19      458.42      521.60     60.77 o 
   5   9  19       29.43       34.71     58.58 o 
   6   9  19       31.99       50.74     62.29 o 
   7   9  19      325.80      340.98     64.46 o 
   8   9  19      544.15      504.16     66.67 o 
   9   9  19      301.44      292.19     60.34 o 
  10   9  19       52.40       65.96     65.55 o 
  11   9  19      207.10      251.36     67.68 o 
  12   9  19       30.09       51.36     68.33 o 
  13   9  19       88.07       58.82     66.62 o 
  14   9  19      198.96      173.14     71.41 o 
   0  10  19     2361.48     2411.42     93.84 o 
   1  10  19       13.11       41.47     61.45 o 
   2  10  19      627.70      591.04     63.01 o 
   3  10  19      119.53      148.24     64.76 o 
   4  10  19      610.41      586.73     64.16 o 
   5  10  19       57.66       46.61     63.95 o 
   6  10  19      772.45      821.53     65.82 o 
   7  10  19      335.26      337.30     65.64 o 
   8  10  19      156.21      207.52     67.81 o 
   9  10  19       78.38      109.19     68.27 o 
  10  10  19       62.45       55.45     66.86 o 
  11  10  19       72.15       90.62     76.13 o 
  12  10  19      694.22      648.93     81.60 o 
   1  11  19       13.53       28.23     68.33 o 
   2  11  19        9.42      -16.09     73.62 o 
   3  11  19        1.85       35.68     69.00 o 
   4  11  19        9.34       -8.29     66.87 o 
   5  11  19        3.43       42.97     65.21 o 
   6  11  19      379.87      323.10     70.52 o 
   7  11  19       80.50      105.11     69.09 o 
   8  11  19      636.69      632.93     72.21 o 
   9  11  19      115.99      146.34     73.89 o 
  10  11  19       72.97       25.28    245.14 o 
   0  12  19     1546.59     1481.34     98.13 o 
   1  12  19        1.43       53.04     75.95 o 
   2  12  19       72.40       69.14     73.56 o 
   3  12  19      165.38      174.67     74.16 o 
   4  12  19      185.99      178.34     69.62 o 
   5  12  19       90.41      122.10     74.67 o 
   6  12  19      251.72      253.91    106.89 o 
   0   0  20      595.02      746.64     94.99 o 
   1   0  20      747.17      625.47     68.15 o 
   2   0  20       58.10       76.31     66.82 o 
   3   0  20       60.59       74.29     66.86 o 
   4   0  20     2727.09     2518.41     72.44 o 
   5   0  20       13.85       68.99     67.06 o 
   6   0  20     1752.02     1624.64     71.00 o 
   7   0  20     9680.93     9630.50    129.39 o 
   8   0  20      188.67      188.69     73.22 o 
   9   0  20     5830.41     5821.86     79.05 o 
  10   0  20       60.15      152.41     64.05 o 
  11   0  20      652.47      568.36     74.36 o 
  12   0  20     1651.06     1586.04     77.07 o 
  13   0  20     9540.67     9735.93     95.27 o 
  14   0  20      195.63      241.50     75.68 o 
  15   0  20      716.81      745.88     78.75 o 
  16   0  20       15.95       17.07     79.79 o 
  17   0  20       21.44       60.56     83.83 o 
  18   0  20      220.44      172.74     78.57 o 
  19   0  20       38.72      102.06     87.04 o 
  20   0  20      259.71      208.90     87.50 o 
   1   1  20      446.95      516.83     48.29 o 
   2   1  20        1.24       41.91     43.72 o 
   3   1  20       38.02       63.73     47.19 o 
   4   1  20     1645.30     1552.84     47.47 o 
   5   1  20      797.46      822.68     47.19 o 
   6   1  20     2247.56     2224.54     50.97 o 
   7   1  20      414.87      416.16     47.85 o 
   8   1  20       31.44       42.41     45.99 o 
   9   1  20       94.78      150.75     49.51 o 
  10   1  20      192.65      243.35     46.32 o 
  11   1  20       41.26       40.75     49.87 o 
  12   1  20      383.47      373.53     51.76 o 
  13   1  20       57.37       69.06     52.92 o 
  14   1  20      725.59      758.46     53.20 o 
  15   1  20       10.54       22.31     52.60 o 
  16   1  20       66.08       82.24     54.17 o 
  17   1  20      154.60      143.79     58.35 o 
  18   1  20      294.92      229.40     60.80 o 
  19   1  20       61.80       43.00     59.53 o 
  20   1  20        9.10       48.62     75.39 o 
   0   2  20     2040.80     2067.51     70.93 o 
   1   2  20      275.29      323.39     45.49 o 
   2   2  20       16.44       34.16     46.68 o 
   3   2  20      576.38      584.63     48.98 o 
   4   2  20      838.27      858.99     47.92 o 
   5   2  20     1565.03     1650.80     48.81 o 
   6   2  20      265.96      279.48     46.17 o 
   7   2  20     4105.22     4003.52     60.34 o 
   8   2  20      349.32      383.87     47.79 o 
   9   2  20     2558.45     2474.29     54.81 o 
  10   2  20      668.76      625.52     50.18 o 
  11   2  20      410.53      416.45     49.77 o 
  12   2  20      299.02      300.77     52.21 o 
  13   2  20      611.71      692.06     55.43 o 
  14   2  20      238.31      272.40     54.76 o 
  15   2  20       18.13       20.53     52.85 o 
  16   2  20      145.34      172.50     56.98 o 
  17   2  20      113.74      143.09     56.63 o 
  18   2  20       15.38       35.12     60.56 o 
  19   2  20      245.40      265.23     64.05 o 
   1   3  20     1987.05     1979.83     50.99 o 
   2   3  20        6.99       34.62     47.09 o 
   3   3  20      280.77      305.40     48.84 o 
   4   3  20      415.94      462.42     48.18 o 
   5   3  20       49.98       94.48     46.73 o 
   6   3  20      935.86     1017.62     52.07 o 
   7   3  20       18.94       43.06     49.37 o 
   8   3  20      190.22      261.27     48.01 o 
   9   3  20     1722.20     1712.53     50.32 o 
  10   3  20      733.68      603.06     50.17 o 
  11   3  20     2241.52     2333.79     54.06 o 
  12   3  20       48.20       85.38     50.44 o 
  13   3  20      718.12      771.27     53.28 o 
  14   3  20      419.77      486.30     56.88 o 
  15   3  20        0.58       58.97     56.23 o 
  16   3  20      382.67      417.71     60.09 o 
  17   3  20       66.73       95.79     61.59 o 
  18   3  20      126.44      170.30     64.26 o 
  19   3  20        0.31       -0.63     64.69 o 
   0   4  20        0.39        3.06     61.71 o 
   1   4  20       35.40       37.03     46.82 o 
   2   4  20        1.26       55.06     45.07 o 
   3   4  20       13.61       27.33     47.23 o 
   4   4  20      457.92      458.25     49.84 o 
   5   4  20      911.68      971.84     48.78 o 
   6   4  20     1090.77     1135.51     50.00 o 
   7   4  20      554.54      645.21     52.77 o 
   8   4  20       29.83       42.51     49.83 o 
   9   4  20       57.13       38.97     48.93 o 
  10   4  20     1004.20      980.19     53.98 o 
  11   4  20      627.14      607.38     50.17 o 
  12   4  20      144.73      164.80     52.89 o 
  13   4  20      667.90      664.09     52.63 o 
  14   4  20       64.98       90.73     55.96 o 
  15   4  20       73.47       82.51     58.41 o 
  16   4  20      149.57      154.25     62.27 o 
  17   4  20       69.16       77.67     61.21 o 
  18   4  20       36.59       78.59     66.62 o 
  19   4  20      229.38      154.86    180.12 o 
   1   5  20     1728.76     1745.47     51.69 o 
   2   5  20       12.59       36.83     48.73 o 
   3   5  20       71.64       98.60     50.48 o 
   4   5  20       54.02       95.92     46.05 o 
   5   5  20     1234.54     1212.03     52.20 o 
   6   5  20      337.11      347.00     51.10 o 
   7   5  20      197.56      228.72     53.00 o 
   8   5  20     1184.07     1314.20     52.94 o 
   9   5  20     1022.32     1094.55     53.57 o 
  10   5  20       58.73       66.96     54.54 o 
  11   5  20     1118.61     1318.85     56.15 o 
  12   5  20      622.99      657.69     54.52 o 
  13   5  20      896.22      833.94     58.43 o 
  14   5  20      489.56      519.47     57.66 o 
  15   5  20       41.10       22.22     61.03 o 
  16   5  20       87.87      104.07     61.31 o 
  17   5  20       32.24       97.76     66.25 o 
  18   5  20       83.51       64.80     68.65 o 
   0   6  20      529.26      536.14     71.58 o 
   1   6  20      872.96      840.66     53.85 o 
   2   6  20       42.03       57.80     50.28 o 
   3   6  20      546.14      620.69     49.84 o 
   4   6  20      149.77      140.95     51.16 o 
   5   6  20     2553.60     2436.11     55.17 o 
   6   6  20      539.72      551.50     54.76 o 
   7   6  20      550.57      561.03     55.26 o 
   8   6  20      523.93      531.64     53.65 o 
   9   6  20        8.88       12.23     54.34 o 
  10   6  20     1180.48     1168.93     57.58 o 
  11   6  20      174.36      184.40     56.52 o 
  12   6  20       13.56       60.07     58.05 o 
  13   6  20        4.54       27.82     60.44 o 
  14   6  20      256.56      251.96     61.26 o 
  15   6  20       64.96       85.03     61.32 o 
  16   6  20      108.96      116.24     64.67 o 
  17   6  20      697.76      574.68     67.93 o 
   1   7  20       54.31       68.93     50.08 o 
   2   7  20      129.30      168.10     50.19 o 
   3   7  20       97.02       71.88     48.46 o 
   4   7  20      332.72      418.15     53.11 o 
   5   7  20      259.57      326.11     53.23 o 
   6   7  20      134.86      133.25     56.54 o 
   7   7  20      638.80      676.79     55.38 o 
   8   7  20       18.73       75.42     55.84 o 
   9   7  20      957.68     1076.43     58.29 o 
  10   7  20       91.60      146.10     57.71 o 
  11   7  20     1899.44     1788.73     61.23 o 
  12   7  20        0.30       38.19     63.98 o 
  13   7  20      185.89      200.10     64.34 o 
  14   7  20      281.81      266.91     65.63 o 
  15   7  20       85.81      140.39     62.83 o 
  16   7  20      185.28      178.94     66.64 o 
   0   8  20       34.21       44.05     76.00 o 
   1   8  20      339.03      361.91     56.09 o 
   2   8  20      131.88      191.92     54.86 o 
   3   8  20      269.37      279.96     57.75 o 
   4   8  20       32.79       31.46     57.63 o 
   5   8  20       25.94       59.50     58.90 o 
   6   8  20      116.35      131.66     56.77 o 
   7   8  20       12.24       42.67     59.63 o 
   8   8  20      176.19      219.83     58.67 o 
   9   8  20      228.17      175.25     60.80 o 
  10   8  20      168.76      192.69     62.02 o 
  11   8  20        0.64       27.93     63.47 o 
  12   8  20      537.89      532.75     65.88 o 
  13   8  20      518.70      502.97     65.34 o 
  14   8  20      316.37      277.67     69.71 o 
  15   8  20       85.71      116.03     71.18 o 
   1   9  20     2302.97     2269.04     63.42 o 
   2   9  20     1111.67     1190.46     59.25 o 
   3   9  20       17.27       70.66     58.75 o 
   4   9  20      238.12      261.37     61.87 o 
   5   9  20     1326.46     1419.09     60.07 o 
   6   9  20        3.24       31.22     59.62 o 
   7   9  20      127.33      162.38     61.05 o 
   8   9  20       21.64       69.66     62.98 o 
   9   9  20      156.04      180.54     63.71 o 
  10   9  20      370.50      410.30     66.31 o 
  11   9  20      169.34      192.20     69.69 o 
  12   9  20        0.41       18.74     68.03 o 
  13   9  20       92.24      161.87     68.10 o 
   0  10  20        0.27       21.70     94.90 o 
   1  10  20      198.05      219.57     64.73 o 
   2  10  20       83.15       51.27     60.81 o 
   3  10  20       69.41       66.02     66.54 o 
   4  10  20      180.10      212.02     63.33 o 
   5  10  20       18.86       43.46     65.91 o 
   6  10  20       84.54      115.68     59.54 o 
   7  10  20      230.30      218.64     67.10 o 
   8  10  20       98.29       91.10     67.17 o 
   9  10  20      227.66      299.03     70.78 o 
  10  10  20       25.16       26.43     74.71 o 
  11  10  20      119.96      143.63     80.45 o 
   1  11  20     1578.29     1741.40     73.27 o 
   2  11  20       26.65       25.69     75.50 o 
   3  11  20       32.59       29.08     66.75 o 
   4  11  20      327.86      353.97     69.71 o 
   5  11  20      508.88      405.03     71.29 o 
   6  11  20      253.79      247.11     71.29 o 
   7  11  20       87.47       64.33     72.18 o 
   8  11  20        8.01       22.97     71.48 o 
   0  12  20      414.44      323.19    102.06 o 
   1  12  20      217.08      225.02     78.36 o 
   2  12  20      154.33      119.93     71.42 o 
   3  12  20      283.56      237.21     76.13 o 
   1   1  21      297.45      299.19     47.90 o 
   2   1  21      108.60      135.13     46.99 o 
   3   1  21      557.53      606.30     47.96 o 
   4   1  21     2296.26     2275.68     51.43 o 
   5   1  21     2840.97     2731.62     52.68 o 
   6   1  21     1643.50     1690.70     48.18 o 
   7   1  21        1.37       19.94     49.21 o 
   8   1  21     4904.76     4620.89     55.03 o 
   9   1  21     3270.77     3412.70     56.94 o 
  10   1  21      332.80      401.31     49.38 o 
  11   1  21     4007.65     3887.42     58.04 o 
  12   1  21      840.74     1004.29     53.37 o 
  13   1  21      347.03      357.27     54.38 o 
  14   1  21     1346.67     1364.25     58.01 o 
  15   1  21       31.64       86.38     54.53 o 
  16   1  21       83.02      113.38     54.30 o 
  17   1  21      569.14      562.86     58.52 o 
  18   1  21       12.59       13.48     62.29 o 
  19   1  21       60.93       63.35     62.75 o 
   0   2  21      578.72      602.13     69.33 o 
   1   2  21      464.08      499.12     45.26 o 
   2   2  21      892.10      862.17     48.90 o 
   3   2  21      260.03      227.21     47.42 o 
   4   2  21       76.66       92.67     47.58 o 
   5   2  21        1.45       28.91     48.17 o 
   6   2  21       24.31       72.49     44.16 o 
   7   2  21        0.08      -22.44     54.11 o 
   8   2  21        5.11       21.46     45.78 o 
   9   2  21      346.69      367.66     47.38 o 
  10   2  21     1069.01     1056.17     51.14 o 
  11   2  21      110.89      136.87     50.63 o 
  12   2  21     2308.94     2417.80     56.23 o 
  13   2  21      223.94      312.64     51.44 o 
  14   2  21       67.82       52.54     53.63 o 
  15   2  21       22.51       52.25     54.81 o 
  16   2  21      252.74      279.99     56.78 o 
  17   2  21      112.28      133.36     59.46 o 
  18   2  21       33.66       49.89     64.50 o 
  19   2  21       27.99       64.46     63.81 o 
   1   3  21     1549.44     1554.38     48.32 o 
   2   3  21       14.68       -0.35     48.70 o 
   3   3  21     1153.13     1060.72     47.32 o 
   4   3  21       49.68       74.12     47.13 o 
   5   3  21       34.59       15.63     48.64 o 
   6   3  21      952.83     1057.46     51.70 o 
   7   3  21       35.30       67.88     49.18 o 
   8   3  21     1304.11     1390.37     52.20 o 
   9   3  21     1335.79     1364.90     52.53 o 
  10   3  21        6.44       35.74     50.92 o 
  11   3  21       26.21       81.15     52.34 o 
  12   3  21      126.04      150.53     53.89 o 
  13   3  21        0.85       89.60     54.86 o 
  14   3  21      164.45      217.12     57.06 o 
  15   3  21      129.05      111.90     58.83 o 
  16   3  21        0.69        9.49     60.15 o 
  17   3  21      284.16      321.99     62.90 o 
  18   3  21      163.31      205.60     65.51 o 
   0   4  21      235.21      248.26     68.13 o 
   1   4  21      226.26      232.05     44.07 o 
   2   4  21     1048.78     1052.45     45.98 o 
   3   4  21      422.79      460.74     48.66 o 
   4   4  21       13.78       58.15     48.30 o 
   5   4  21       36.12       63.37     47.53 o 
   6   4  21       65.05       79.41     47.05 o 
   7   4  21      281.33      386.14     52.80 o 
   8   4  21     1589.83     1637.05     54.07 o 
   9   4  21        4.85       17.98     50.36 o 
  10   4  21     1757.34     1888.94     57.23 o 
  11   4  21      118.60      145.48     51.92 o 
  12   4  21     2456.41     2511.18     58.90 o 
  13   4  21     1008.98     1129.64     58.31 o 
  14   4  21      511.68      614.30     56.43 o 
  15   4  21      646.95      670.17     59.42 o 
  16   4  21      151.09      169.56     60.47 o 
  17   4  21      175.42      212.63     63.47 o 
  18   4  21        6.64      -11.58     68.92 o 
   1   5  21        8.63       58.91     48.91 o 
   2   5  21      214.63      200.38     47.22 o 
   3   5  21      282.90      313.81     51.20 o 
   4   5  21       13.96        4.74     46.12 o 
   5   5  21     1119.08     1081.52     51.99 o 
   6   5  21      107.66      156.12     49.49 o 
   7   5  21      368.58      390.77     51.07 o 
   8   5  21       42.00       83.32     51.72 o 
   9   5  21       37.11       30.52     52.84 o 
  10   5  21        9.62       39.51     55.01 o 
  11   5  21       28.08       59.28     52.77 o 
  12   5  21       25.87       31.33     54.01 o 
  13   5  21      228.95      192.95     54.37 o 
  14   5  21       37.62       58.28     58.67 o 
  15   5  21      182.33      268.27     62.34 o 
  16   5  21        8.33       20.37     65.49 o 
  17   5  21      217.02      234.28     67.10 o 
   0   6  21      627.38      621.72     72.05 o 
   1   6  21      222.04      242.03     53.51 o 
   2   6  21      553.80      592.64     54.23 o 
   3   6  21      420.90      437.07     50.24 o 
   4   6  21      950.86      973.22     54.13 o 
   5   6  21      541.83      591.55     52.33 o 
   6   6  21      528.70      466.39     55.31 o 
   7   6  21      736.57      817.59     55.40 o 
   8   6  21        4.34       37.01     54.52 o 
   9   6  21      782.57      815.35     57.08 o 
  10   6  21     1426.95     1513.39     58.19 o 
  11   6  21        5.62       49.57     56.43 o 
  12   6  21      475.97      545.91     60.80 o 
  13   6  21      766.70      866.61     63.70 o 
  14   6  21      101.42      103.34     60.97 o 
  15   6  21       95.67      190.52     63.89 o 
  16   6  21        5.38       29.44     64.24 o 
   1   7  21      531.78      516.83     56.12 o 
   2   7  21      457.98      572.35     52.44 o 
   3   7  21      305.25      337.81     53.00 o 
   4   7  21     1281.26     1251.58     56.24 o 
   5   7  21      162.92      167.45     53.20 o 
   6   7  21      127.87      165.65     56.47 o 
   7   7  21       84.43       99.29     56.13 o 
   8   7  21     1260.91     1214.88     60.30 o 
   9   7  21       62.92      102.59     57.75 o 
  10   7  21       25.42       68.44     60.18 o 
  11   7  21      122.33      121.27     57.11 o 
  12   7  21       17.25       26.09     63.62 o 
  13   7  21       64.90      117.98     65.75 o 
  14   7  21      171.25      237.27     66.39 o 
  15   7  21      472.64      410.93     69.87 o 
   0   8  21     1224.40     1339.36     75.68 o 
   1   8  21     2502.90     2381.41     58.22 o 
   2   8  21      216.96      197.06     54.61 o 
   3   8  21      588.99      685.09     59.33 o 
   4   8  21      116.78      147.50     57.28 o 
   5   8  21      507.52      475.04     61.37 o 
   6   8  21      153.59      189.39     56.34 o 
   7   8  21      547.25      522.51     59.94 o 
   8   8  21        4.30       34.89     60.24 o 
   9   8  21      211.69      224.17     61.35 o 
  10   8  21      118.92      139.52     63.99 o 
  11   8  21      309.91      259.32     67.15 o 
  12   8  21      215.29      219.99     67.11 o 
  13   8  21     1186.67     1105.28     71.09 o 
  14   8  21      389.75      404.74     71.03 o 
   1   9  21      452.87      478.54     58.35 o 
   2   9  21        5.09       41.30     59.06 o 
   3   9  21      296.39      270.49     60.28 o 
   4   9  21      206.51      205.57     62.81 o 
   5   9  21       35.48       80.87     61.21 o 
   6   9  21      187.30      203.02     63.80 o 
   7   9  21      109.61      164.24     64.27 o 
   8   9  21      168.35      219.52     60.95 o 
   9   9  21        0.47       89.18     62.71 o 
  10   9  21       95.93      107.38     68.85 o 
  11   9  21       16.04       37.58     69.22 o 
  12   9  21        7.83       40.16     70.82 o 
   0  10  21     1653.26     1549.10     99.18 o 
   1  10  21       75.58       63.98     64.87 o 
   2  10  21     1225.76     1234.35     68.48 o 
   3  10  21      264.36      271.26     67.12 o 
   4  10  21       11.25       20.95     64.60 o 
   5  10  21        3.20       36.04     66.37 o 
   6  10  21       51.16       65.56     65.67 o 
   7  10  21      253.31      248.16     68.29 o 
   8  10  21        7.09       72.59     69.76 o 
   9  10  21       59.35      156.97     71.81 o 
  10  10  21      265.92      251.01     78.56 o 
   1  11  21       79.82      108.68     70.11 o 
   2  11  21        0.08        0.41     74.72 o 
   3  11  21       72.28       95.51     70.94 o 
   4  11  21       97.39      124.49     67.67 o 
   5  11  21      114.25      156.75     71.14 o 
   6  11  21       96.37      126.19     71.04 o 
   7  11  21       48.79       92.40     78.16 o 
   0   0  22     2940.02     2845.03    105.93 o 
   1   0  22      990.11      950.64     66.84 o 
   2   0  22       98.14      123.82     68.00 o 
   3   0  22     4395.39     4399.26     77.45 o 
   4   0  22      395.90      381.51     68.41 o 
   5   0  22     1940.62     1885.56     73.54 o 
   6   0  22     2232.28     2354.38     73.15 o 
   7   0  22      336.06      393.99     73.18 o 
   8   0  22      123.39      158.14     73.98 o 
   9   0  22     1692.18     1707.26     74.59 o 
  10   0  22     4458.82     4540.65     81.88 o 
  11   0  22        4.74       12.61     68.55 o 
  12   0  22      331.91      366.47     74.70 o 
  13   0  22      689.51      725.75     80.63 o 
  14   0  22       61.31       80.86     79.26 o 
  15   0  22      633.65      728.63     83.59 o 
  16   0  22      603.40      578.92     82.56 o 
  17   0  22     1740.45     1695.29     93.10 o 
  18   0  22      108.65      177.03     91.44 o 
   1   1  22     1462.51     1461.88     50.58 o 
   2   1  22       46.85      114.33     46.67 o 
   3   1  22     1035.66     1040.48     48.23 o 
   4   1  22      227.53      257.66     47.98 o 
   5   1  22       19.81       17.13     47.62 o 
   6   1  22      341.47      411.88     48.56 o 
   7   1  22      965.42      948.17     51.95 o 
   8   1  22      133.17      149.87     49.71 o 
   9   1  22       17.08       16.77     48.29 o 
  10   1  22      167.65      140.93     49.99 o 
  11   1  22      340.24      372.89     51.28 o 
  12   1  22      747.91      797.54     54.42 o 
  13   1  22       38.08       74.48     53.54 o 
  14   1  22       82.61       73.63     56.47 o 
  15   1  22        0.49       18.70     56.50 o 
  16   1  22       38.33       75.64     59.59 o 
  17   1  22        0.01       28.91     61.82 o 
  18   1  22        4.39       48.41     61.60 o 
   0   2  22     1478.76     1455.15     72.55 o 
   1   2  22      153.23      153.02     47.37 o 
   2   2  22     2961.88     2949.04     52.15 o 
   3   2  22        2.79       23.71     46.27 o 
   4   2  22      494.36      531.27     48.12 o 
   5   2  22       24.80       11.08     46.23 o 
   6   2  22       26.73       67.09     48.27 o 
   7   2  22      241.71      215.15     54.92 o 
   8   2  22     1834.70     1823.44     50.34 o 
   9   2  22       19.01       49.74     50.21 o 
  10   2  22     2733.29     2849.07     54.99 o 
  11   2  22       16.04       58.75     51.23 o 
  12   2  22       27.76       57.20     51.75 o 
  13   2  22       60.05       25.41     54.01 o 
  14   2  22        1.16       14.45     57.79 o 
  15   2  22        0.72       26.79     58.51 o 
  16   2  22     1562.60     1492.06     61.36 o 
  17   2  22       77.05       72.74     63.23 o 
  18   2  22        1.11       28.38     63.04 o 
   1   3  22      955.18      953.93     47.51 o 
   2   3  22      405.64      419.98     48.93 o 
   3   3  22      860.77      875.31     49.45 o 
   4   3  22        3.53       34.30     45.37 o 
   5   3  22      250.42      283.20     46.93 o 
   6   3  22      104.51      126.83     50.36 o 
   7   3  22       13.12       48.47     49.25 o 
   8   3  22      104.49      160.28     50.11 o 
   9   3  22     1970.92     1963.35     53.43 o 
  10   3  22      107.89      174.01     53.64 o 
  11   3  22     1718.72     1647.36     56.87 o 
  12   3  22      232.92      265.84     54.69 o 
  13   3  22      792.69      834.06     57.15 o 
  14   3  22      497.37      526.93     58.18 o 
  15   3  22        0.93       58.78     57.47 o 
  16   3  22      737.16      674.95     61.04 o 
  17   3  22       18.31       61.08     61.74 o 
  18   3  22      148.77      122.18     66.99 o 
   0   4  22       66.88      157.48     67.24 o 
   1   4  22       20.35       40.82     45.51 o 
   2   4  22      936.83      775.79     49.23 o 
   3   4  22       28.42       43.29     48.16 o 
   4   4  22      507.88      555.14     52.98 o 
   5   4  22        1.44       48.02     49.60 o 
   6   4  22       19.77       35.07     51.43 o 
   7   4  22       15.00       33.93     51.12 o 
   8   4  22     1251.78     1212.08     51.82 o 
   9   4  22        1.89       14.36     50.69 o 
  10   4  22     1373.94     1358.25     55.69 o 
  11   4  22        2.48       25.84     54.54 o 
  12   4  22      416.85      419.90     56.82 o 
  13   4  22       18.79       66.58     57.18 o 
  14   4  22       57.28       44.70     60.66 o 
  15   4  22      425.48      375.83     62.43 o 
  16   4  22      520.62      514.72     65.66 o 
  17   4  22       79.59       71.74     64.40 o 
   1   5  22     2148.06     2251.35     50.84 o 
   2   5  22     1983.94     1842.42     53.31 o 
   3   5  22      346.58      358.32     50.25 o 
   4   5  22      295.17      343.17     50.76 o 
   5   5  22        3.35       64.73     53.32 o 
   6   5  22      434.09      537.25     51.88 o 
   7   5  22      341.46      445.00     53.88 o 
   8   5  22        5.83        8.21     52.79 o 
   9   5  22      535.87      622.28     52.87 o 
  10   5  22       18.89       52.70     55.33 o 
  11   5  22      579.20      593.79     56.97 o 
  12   5  22       29.38       55.90     54.09 o 
  13   5  22      755.54      772.10     60.12 o 
  14   5  22      390.35      409.94     61.94 o 
  15   5  22      211.73      201.30     62.64 o 
  16   5  22       10.31       66.49     63.51 o 
  17   5  22        2.49      145.11    253.39 o 
   0   6  22       50.64       59.00     74.12 o 
   1   6  22      481.79      570.48     50.99 o 
   2   6  22      168.67      193.60     55.19 o 
   3   6  22       85.44       95.74     49.81 o 
   4   6  22      286.23      281.76     52.00 o 
   5   6  22      278.62      317.29     52.43 o 
   6   6  22       53.90       90.13     55.45 o 
   7   6  22      117.04      120.48     54.35 o 
   8   6  22      253.75      293.64     53.94 o 
   9   6  22      103.37      146.74     53.08 o 
  10   6  22      220.28      173.63     57.60 o 
  11   6  22      249.61      219.83     59.50 o 
  12   6  22       39.91       80.43     59.35 o 
  13   6  22        5.20       20.73     61.97 o 
  14   6  22      355.84      328.43     65.73 o 
  15   6  22      535.21      441.16     67.84 o 
  16   6  22       47.05       24.31    107.21 o 
   1   7  22       40.04       35.34     55.66 o 
   2   7  22     1320.40     1356.83     56.94 o 
   3   7  22      190.73      212.94     54.40 o 
   4   7  22       77.60      149.75     56.61 o 
   5   7  22       20.67       72.17     56.13 o 
   6   7  22       27.02       60.14     58.26 o 
   7   7  22       48.23       34.48     55.93 o 
   8   7  22     1162.46     1149.19     60.13 o 
   9   7  22        9.13       65.58     57.45 o 
  10   7  22      246.93      230.94     59.75 o 
  11   7  22       62.68      147.23     62.20 o 
  12   7  22     1180.45     1021.10     64.91 o 
  13   7  22        3.99       24.85     66.66 o 
  14   7  22      613.17      473.18     69.18 o 
   0   8  22       29.18      -38.98     82.53 o 
   1   8  22       46.61       60.23     58.28 o 
   2   8  22       64.03       88.79     53.69 o 
   3   8  22      162.51      204.17     60.03 o 
   4   8  22        0.16       18.30     53.34 o 
   5   8  22      435.30      430.43     60.86 o 
   6   8  22       49.28       64.86     56.08 o 
   7   8  22      453.31      473.63     62.03 o 
   8   8  22      135.33      176.31     62.06 o 
   9   8  22      749.79      706.21     63.88 o 
  10   8  22      185.25      171.66     64.84 o 
  11   8  22       27.30       54.49     65.46 o 
  12   8  22       18.49       31.59     65.12 o 
  13   8  22      198.57      161.01     71.14 o 
   1   9  22     1982.86     2027.67     63.95 o 
   2   9  22     1168.78     1193.79     60.95 o 
   3   9  22     1632.13     1632.67     62.67 o 
   4   9  22      535.51      550.83     62.90 o 
   5   9  22      531.48      533.68     63.20 o 
   6   9  22       32.94       77.86     65.57 o 
   7   9  22        0.04       20.42     63.43 o 
   8   9  22      743.44      762.90     65.90 o 
   9   9  22      383.28      442.77     66.10 o 
  10   9  22      547.15      429.75     67.60 o 
  11   9  22      310.25      334.93     72.22 o 
   0  10  22       38.30       99.23     95.87 o 
   1  10  22       89.18      109.67     66.51 o 
   2  10  22      181.62      217.84     64.37 o 
   3  10  22      343.35      315.10     70.49 o 
   4  10  22       51.73       78.06     70.63 o 
   5  10  22      102.14      143.81     63.60 o 
   6  10  22        3.10       30.16     68.67 o 
   7  10  22      318.05      355.07     69.53 o 
   8  10  22       29.25       53.07     71.30 o 
   9  10  22      192.97      200.97     75.62 o 
   1  11  22      365.10      330.25     73.72 o 
   2  11  22      716.51      695.08     79.78 o 
   3  11  22        8.95        1.79     73.13 o 
   4  11  22      270.13      206.85     70.51 o 
   5  11  22       53.09      120.31     90.34 o 
   1   1  23     1439.45     1462.49     49.29 o 
   2   1  23     1619.52     1609.12     49.89 o 
   3   1  23      425.29      475.95     46.87 o 
   4   1  23     1361.17     1355.73     49.84 o 
   5   1  23      378.13      403.72     48.99 o 
   6   1  23        6.14       11.52     45.32 o 
   7   1  23      562.03      559.73     51.61 o 
   8   1  23       45.97       84.88     51.86 o 
   9   1  23      991.62     1018.61     53.84 o 
  10   1  23       46.37       32.32     50.52 o 
  11   1  23     1161.26     1148.93     54.37 o 
  12   1  23       41.18       67.95     55.25 o 
  13   1  23        4.39       42.59     55.20 o 
  14   1  23      116.67      122.45     58.02 o 
  15   1  23       66.93       93.14     58.36 o 
  16   1  23      838.21      817.79     60.41 o 
  17   1  23      262.39      247.24     61.08 o 
  18   1  23     1518.10     1134.28     80.48 o 
   0   2  23     3170.04     3164.34     75.83 o 
   1   2  23      309.43      316.84     47.37 o 
   2   2  23     2608.48     2801.05     52.71 o 
   3   2  23      329.24      365.57     47.84 o 
   4   2  23      167.98      176.64     47.65 o 
   5   2  23        0.12       23.11     46.89 o 
   6   2  23        0.98       25.49     48.15 o 
   7   2  23        0.03       54.71     49.73 o 
   8   2  23      127.34      112.26     49.28 o 
   9   2  23      106.33      179.28     50.36 o 
  10   2  23      190.83      219.74     53.04 o 
  11   2  23        3.58       23.42     53.38 o 
  12   2  23      752.90      789.60     57.48 o 
  13   2  23      318.63      322.19     56.87 o 
  14   2  23       39.70       66.08     58.51 o 
  15   2  23        4.49       -3.28     58.61 o 
  16   2  23      292.20      255.56     62.56 o 
  17   2  23        0.32        9.61     63.85 o 
   1   3  23      467.22      504.86     49.19 o 
   2   3  23     1586.48     1560.17     52.29 o 
   3   3  23       11.01       45.18     48.69 o 
   4   3  23      221.89      306.22     49.28 o 
   5   3  23     1021.05     1082.81     48.35 o 
   6   3  23       42.97       41.19     51.66 o 
   7   3  23       99.49      149.90     50.77 o 
   8   3  23      412.55      432.67     51.27 o 
   9   3  23     1322.79     1398.79     53.73 o 
  10   3  23      203.23      193.61     53.32 o 
  11   3  23      231.98      274.39     55.32 o 
  12   3  23      207.73      206.13     52.29 o 
  13   3  23       28.85       59.97     58.36 o 
  14   3  23      206.68      230.60     59.55 o 
  15   3  23       35.04       71.85     59.75 o 
  16   3  23      227.15      218.36     63.04 o 
  17   3  23      402.68      361.88     65.06 o 
   0   4  23     1654.21     1696.52     74.29 o 
   1   4  23     1114.97     1056.73     50.80 o 
   2   4  23        0.29       38.99     48.95 o 
   3   4  23      354.84      393.22     49.39 o 
   4   4  23     1036.02     1107.13     51.40 o 
   5   4  23       72.60       90.64     48.39 o 
   6   4  23       40.93       80.62     51.66 o 
   7   4  23     1494.26     1495.09     56.24 o 
   8   4  23        6.78      -14.92     52.90 o 
   9   4  23       24.51       41.52     54.01 o 
  10   4  23      362.55      372.30     55.11 o 
  11   4  23       28.89       17.87     53.41 o 
  12   4  23      624.67      680.10     57.55 o 
  13   4  23      135.51      199.59     58.56 o 
  14   4  23      410.25      376.43     61.01 o 
  15   4  23       15.48       72.26     62.73 o 
  16   4  23       83.76      112.73     65.49 o 
   1   5  23       74.25       83.01     51.22 o 
   2   5  23      670.61      737.75     51.88 o 
   3   5  23      834.97      885.32     52.93 o 
   4   5  23      958.46      981.44     52.53 o 
   5   5  23     1095.93     1085.73     55.94 o 
   6   5  23      986.89      969.88     53.74 o 
   7   5  23     1820.13     1710.86     53.53 o 
   8   5  23       54.80       86.17     53.20 o 
   9   5  23       40.75       54.79     53.17 o 
  10   5  23       17.22       56.62     56.94 o 
  11   5  23      221.06      334.10     59.55 o 
  12   5  23       33.76       35.83     56.92 o 
  13   5  23       80.30       97.58     57.78 o 
  14   5  23        0.06      -26.15     61.87 o 
  15   5  23      205.99      215.73     63.26 o 
  16   5  23        0.02       50.48     68.29 o 
   0   6  23     2315.48     2590.25     81.91 o 
   1   6  23     1460.34     1560.70     55.01 o 
   2   6  23     1492.53     1479.21     55.22 o 
   3   6  23      129.55      152.02     51.67 o 
   4   6  23      239.47      258.32     52.42 o 
   5   6  23      201.46      246.98     54.43 o 
   6   6  23      701.27      735.05     57.70 o 
   7   6  23        0.70        0.88     56.28 o 
   8   6  23      136.39      166.27     53.21 o 
   9   6  23        8.95       21.65     55.86 o 
  10   6  23       33.69       88.07     56.50 o 
  11   6  23      269.90      258.23     58.32 o 
  12   6  23        2.85       -4.96     61.20 o 
  13   6  23      186.30      196.80     63.83 o 
  14   6  23        1.30       24.96     63.84 o 
  15   6  23        5.59       28.36     71.68 o 
   1   7  23      190.14      164.77     57.95 o 
   2   7  23      449.71      502.94     53.26 o 
   3   7  23       84.35      104.40     56.23 o 
   4   7  23     1289.93     1392.24     63.54 o 
   5   7  23      126.35      144.17     54.87 o 
   6   7  23     1462.05     1543.36     60.46 o 
   7   7  23       46.40       98.02     59.00 o 
   8   7  23     2109.40     2189.23     63.15 o 
   9   7  23       19.85       40.41     58.15 o 
  10   7  23      117.40      148.25     62.68 o 
  11   7  23       57.72       60.37     64.18 o 
  12   7  23       36.61       92.72     66.05 o 
  13   7  23       39.38       72.55     67.84 o 
   0   8  23      245.12      285.44     80.73 o 
   1   8  23      609.58      716.26     57.36 o 
   2   8  23      250.31      225.66     58.89 o 
   3   8  23       89.78      138.40     62.78 o 
   4   8  23      122.29      161.33     57.57 o 
   5   8  23       11.16       29.61     61.28 o 
   6   8  23      199.99      179.21     59.88 o 
   7   8  23      478.96      546.71     63.46 o 
   8   8  23      118.57      176.00     62.80 o 
   9   8  23      447.19      465.94     63.96 o 
  10   8  23      346.22      388.16     68.10 o 
  11   8  23      138.51      101.38     68.37 o 
  12   8  23       16.50       87.28     68.39 o 
   1   9  23      120.93      184.41     61.43 o 
   2   9  23      153.42      162.88     61.90 o 
   3   9  23        0.08       26.42     61.51 o 
   4   9  23      477.50      561.73     62.09 o 
   5   9  23       24.26       63.16     64.96 o 
   6   9  23      425.37      419.90     64.98 o 
   7   9  23       27.44       40.31     67.74 o 
   8   9  23      915.35      854.34     69.67 o 
   9   9  23        0.42       -1.80     65.58 o 
  10   9  23      311.67      307.33     71.92 o 
   0  10  23      221.23      189.16     96.30 o 
   1  10  23      150.06      141.99     64.50 o 
   2  10  23      303.60      276.35     67.22 o 
   3  10  23      859.42      746.00     73.94 o 
   4  10  23      492.12      409.15     69.72 o 
   5  10  23      104.78      115.65     68.88 o 
   6  10  23      337.86      286.86     70.37 o 
   7  10  23      139.47      106.31     71.47 o 
   0   0  24      426.54      394.13     98.94 o 
   1   0  24      646.38      725.70     73.04 o 
   2   0  24       71.26       64.75     65.95 o 
   3   0  24     3533.96     3529.94     77.44 o 
   4   0  24       10.73      100.53     70.33 o 
   5   0  24     2803.67     2691.01     74.52 o 
   6   0  24        0.20      -22.79     71.63 o 
   7   0  24      515.35      540.50     78.46 o 
   8   0  24       61.69      111.18     77.37 o 
   9   0  24      495.13      416.23     75.51 o 
  10   0  24       91.51      180.39     76.36 o 
  11   0  24     4748.15     4822.59     87.31 o 
  12   0  24      707.56      613.87     79.20 o 
  13   0  24     2110.41     1916.83     85.57 o 
  14   0  24       61.92      103.31     82.58 o 
  15   0  24      288.16      185.51     84.12 o 
  16   0  24      427.01      486.95     88.94 o 
  17   0  24      907.76      905.66     96.14 o 
   1   1  24     1053.85     1096.59     50.90 o 
   2   1  24      721.56      704.59     50.70 o 
   3   1  24     1995.31     1952.30     53.25 o 
   4   1  24     1224.89     1261.61     51.88 o 
   5   1  24      200.33      241.16     49.88 o 
   6   1  24     2045.44     2031.22     52.45 o 
   7   1  24       36.18       65.35     52.65 o 
   8   1  24      287.76      313.68     51.33 o 
   9   1  24       51.15       12.81     50.60 o 
  10   1  24       20.05       88.35     53.43 o 
  11   1  24       25.13      -10.28     55.46 o 
  12   1  24      106.23       65.07     53.23 o 
  13   1  24        0.03      -21.91     55.34 o 
  14   1  24       10.82       24.28     58.59 o 
  15   1  24        0.04       72.40     59.75 o 
  16   1  24       61.10       84.22     60.97 o 
  17   1  24        1.56       62.72     62.56 o 
   0   2  24      303.34      319.23     71.57 o 
   1   2  24     1302.05     1320.66     50.97 o 
   2   2  24      278.83      355.77     49.69 o 
   3   2  24     1110.23     1229.56     49.64 o 
   4   2  24      913.60      937.75     51.45 o 
   5   2  24       18.99       24.12     49.83 o 
   6   2  24      402.04      421.87     50.69 o 
   7   2  24       32.65       15.91     54.25 o 
   8   2  24        0.46      -11.65     49.28 o 
   9   2  24       55.33       64.05     52.67 o 
  10   2  24        0.09       22.02     53.40 o 
  11   2  24       26.75       88.15     56.15 o 
  12   2  24      134.42      140.10     53.21 o 
  13   2  24      261.17      261.52     58.74 o 
  14   2  24       30.19       73.31     57.80 o 
  15   2  24       17.41       23.24     62.36 o 
  16   2  24      123.46      154.74     63.35 o 
  17   2  24      637.51      656.01    260.95 o 
   1   3  24     1123.90     1133.74     50.05 o 
   2   3  24      654.70      615.13     51.43 o 
   3   3  24      148.31      177.66     45.66 o 
   4   3  24       24.80       32.63     50.37 o 
   5   3  24     1055.14     1038.99     51.96 o 
   6   3  24     1020.86      990.12     55.17 o 
   7   3  24      424.18      466.51     54.39 o 
   8   3  24      188.31      293.01     53.32 o 
   9   3  24      585.92      581.24     54.82 o 
  10   3  24        3.47       35.58     55.65 o 
  11   3  24      204.54      245.15     54.32 o 
  12   3  24       66.85      125.76     57.16 o 
  13   3  24      733.05      716.12     61.14 o 
  14   3  24       27.25       35.64     61.06 o 
  15   3  24      208.89      246.53     63.79 o 
  16   3  24      111.80      141.24     63.10 o 
   0   4  24        8.15       11.66     71.35 o 
   1   4  24     1003.15     1002.70     49.56 o 
   2   4  24       19.64       71.09     51.21 o 
   3   4  24        0.94      -19.92     51.52 o 
   4   4  24      428.59      439.09     48.58 o 
   5   4  24       86.29      113.55     53.83 o 
   6   4  24      280.04      304.58     54.79 o 
   7   4  24      964.91     1016.49     56.44 o 
   8   4  24      123.04      129.00     51.51 o 
   9   4  24       13.13       29.63     55.28 o 
  10   4  24       41.76       59.68     56.72 o 
  11   4  24        5.40       67.83     56.24 o 
  12   4  24       11.83       33.58     57.68 o 
  13   4  24     1057.07      949.30     62.35 o 
  14   4  24        2.31       42.97     62.97 o 
  15   4  24       11.98       93.83     65.14 o 
  16   4  24       85.46       94.59    116.94 o 
   1   5  24     4737.60     4877.48     58.37 o 
   2   5  24      449.44      541.16     51.11 o 
   3   5  24      171.73      184.45     52.82 o 
   4   5  24       95.24       58.06     52.01 o 
   5   5  24      759.50      788.91     53.68 o 
   6   5  24       49.45       85.00     53.15 o 
   7   5  24       62.24       85.36     59.09 o 
   8   5  24      265.36      246.01     56.48 o 
   9   5  24      329.33      309.26     56.42 o 
  10   5  24        5.57       40.36     57.84 o 
  11   5  24       53.39       47.55     57.56 o 
  12   5  24       10.29       36.08     60.05 o 
  13   5  24      165.08      158.81     62.93 o 
  14   5  24        4.44       61.10     61.04 o 
  15   5  24      344.18      375.10     62.49 o 
   0   6  24       80.45      120.89     77.81 o 
   1   6  24      221.05      239.67     54.96 o 
   2   6  24       47.20       71.82     55.64 o 
   3   6  24       19.43       34.09     52.62 o 
   4   6  24      314.77      343.99     55.42 o 
   5   6  24      230.67      314.17     59.10 o 
   6   6  24      614.23      674.90     59.17 o 
   7   6  24     1678.44     1842.97     59.47 o 
   8   6  24      105.72      126.32     59.02 o 
   9   6  24     2029.54     2038.46     62.44 o 
  10   6  24      351.84      382.28     61.51 o 
  11   6  24       34.80      101.86     59.14 o 
  12   6  24        1.45       -5.34     58.76 o 
  13   6  24      274.99      308.97     63.89 o 
  14   6  24       62.30       83.39     68.21 o 
   1   7  24      907.07     1069.21     58.12 o 
   2   7  24      254.46      309.60     54.69 o 
   3   7  24     1195.23     1217.46     59.48 o 
   4   7  24        4.12       33.54     59.21 o 
   5   7  24        0.11       13.48     57.49 o 
   6   7  24        0.99       49.56     62.08 o 
   7   7  24       62.56       97.83     57.86 o 
   8   7  24       15.06       56.36     58.87 o 
   9   7  24      736.95      702.09     63.30 o 
  10   7  24        0.08       42.10     63.52 o 
  11   7  24      216.29      214.93     63.81 o 
  12   7  24      363.67      274.32     66.97 o 
   0   8  24     1006.85     1029.82     85.66 o 
   1   8  24      187.25      221.86     57.76 o 
   2   8  24      127.46      165.70     64.08 o 
   3   8  24      997.64      982.95     64.17 o 
   4   8  24       37.81       78.64     61.43 o 
   5   8  24     1634.69     1599.52     63.06 o 
   6   8  24       96.18      104.01     60.01 o 
   7   8  24      824.78      771.19     64.24 o 
   8   8  24        4.94       45.23     62.04 o 
   9   8  24      390.48      335.36     66.80 o 
  10   8  24       10.92       73.85     67.58 o 
  11   8  24       67.97      105.96     66.06 o 
   1   9  24        0.01       53.77     62.40 o 
   2   9  24       27.28       61.48     63.85 o 
   3   9  24      294.45      315.94     63.87 o 
   4   9  24       57.08       48.67     64.95 o 
   5   9  24     1204.69     1078.94     69.16 o 
   6   9  24       28.37      107.33     68.00 o 
   7   9  24      288.25      273.72     71.69 o 
   8   9  24      299.23      227.76     67.86 o 
   0  10  24       30.82       85.26     98.14 o 
   1  10  24        1.47       13.73     68.66 o 
   2  10  24       31.78       38.32     69.90 o 
   3  10  24      233.37      185.66     74.58 o 
   4  10  24        1.34       35.49     70.18 o 
   5  10  24      100.38      134.14     71.87 o 
   1   1  25      325.24      354.46     51.15 o 
   2   1  25     1084.58     1151.41     51.56 o 
   3   1  25      204.29      272.18     49.78 o 
   4   1  25     1915.63     2002.02     54.75 o 
   5   1  25       44.03       51.28     51.04 o 
   6   1  25      420.72      465.03     51.82 o 
   7   1  25      407.19      381.76     54.70 o 
   8   1  25      288.52      283.36     55.13 o 
   9   1  25      740.67      842.16     53.76 o 
  10   1  25      246.65      302.15     54.87 o 
  11   1  25      819.45      760.50     55.43 o 
  12   1  25      707.34      680.88     58.23 o 
  13   1  25      133.00      157.08     58.47 o 
  14   1  25      236.26      243.23     61.25 o 
  15   1  25      429.04      365.26     61.54 o 
  16   1  25      520.68      426.80     63.56 o 
   0   2  25      944.61      991.38     72.62 o 
   1   2  25      443.37      410.01     50.05 o 
   2   2  25     2424.74     2367.92     54.91 o 
   3   2  25      102.48       74.09     49.10 o 
   4   2  25       76.14      103.46     52.38 o 
   5   2  25      252.51      243.78     52.35 o 
   6   2  25      493.09      496.74     49.46 o 
   7   2  25      105.85       99.30     57.48 o 
   8   2  25      174.65      179.26     53.00 o 
   9   2  25      448.08      467.44     54.95 o 
  10   2  25      334.20      330.44     55.58 o 
  11   2  25     1011.25      954.57     56.55 o 
  12   2  25        1.72       10.74     54.97 o 
  13   2  25      125.81      113.87     59.81 o 
  14   2  25        0.13       16.93     59.63 o 
  15   2  25       17.53       -5.44     63.26 o 
  16   2  25      387.72      404.56     62.27 o 
   1   3  25        8.53       19.14     51.45 o 
   2   3  25     3621.45     3726.84     57.36 o 
   3   3  25        0.03       24.17     50.21 o 
   4   3  25      910.26      859.52     48.71 o 
   5   3  25      158.10      209.61     53.26 o 
   6   3  25       15.09       48.23     51.68 o 
   7   3  25      204.66      243.13     52.13 o 
   8   3  25      306.55      317.85     54.44 o 
   9   3  25      100.49      132.33     52.42 o 
  10   3  25       16.64       86.76     57.68 o 
  11   3  25      216.59      216.46     56.47 o 
  12   3  25      445.55      517.01     59.88 o 
  13   3  25        0.34        4.52     61.91 o 
  14   3  25      727.35      696.49     63.77 o 
  15   3  25       10.76       10.19     63.57 o 
   0   4  25     6914.83     6889.82     85.57 o 
   1   4  25      225.62      259.52     52.11 o 
   2   4  25     1815.99     1907.78     54.05 o 
   3   4  25        3.78       23.47     51.28 o 
   4   4  25      245.56      312.59     49.32 o 
   5   4  25       42.55       56.66     54.03 o 
   6   4  25       10.97       64.09     51.09 o 
   7   4  25      147.10      152.96     53.00 o 
   8   4  25       84.76       78.44     57.02 o 
   9   4  25     1026.62     1023.30     55.28 o 
  10   4  25      110.56      134.31     59.27 o 
  11   4  25        0.45       34.87     59.47 o 
  12   4  25      406.85      406.26     57.26 o 
  13   4  25        0.53       49.93     61.63 o 
  14   4  25      942.68      963.17     65.14 o 
  15   4  25        5.54       30.26     65.14 o 
   1   5  25      724.89      758.74     49.82 o 
   2   5  25        5.49       34.05     53.23 o 
   3   5  25      123.41      166.48     55.75 o 
   4   5  25      141.33      220.53     51.83 o 
   5   5  25        0.40       46.94     55.90 o 
   6   5  25      610.74      590.26     54.75 o 
   7   5  25      304.65      298.32     59.94 o 
   8   5  25     1038.36     1049.15     59.71 o 
   9   5  25       13.71       30.80     57.14 o 
  10   5  25       52.40       41.65     60.24 o 
  11   5  25      137.17      158.91     59.75 o 
  12   5  25      657.49      651.76     63.51 o 
  13   5  25       53.72       50.52     60.68 o 
  14   5  25      270.08      324.91     67.69 o 
   0   6  25     1252.66     1282.78     75.70 o 
   1   6  25      786.30      792.73     57.89 o 
   2   6  25      193.45      259.74     57.76 o 
   3   6  25       77.74      110.94     53.08 o 
   4   6  25      282.48      260.22     55.01 o 
   5   6  25      421.03      374.61     58.55 o 
   6   6  25      766.53      833.02     58.65 o 
   7   6  25      114.33      118.60     56.79 o 
   8   6  25      314.36      321.77     59.80 o 
   9   6  25      130.87      147.11     61.15 o 
  10   6  25      219.61      223.29     62.06 o 
  11   6  25       30.82       50.43     62.80 o 
  12   6  25       49.96       85.95     66.37 o 
  13   6  25        1.89       52.17     65.96 o 
   1   7  25        0.11       23.13     51.68 o 
   2   7  25        2.48       46.02     57.38 o 
   3   7  25      133.38      155.17     56.83 o 
   4   7  25       14.59       15.48     58.14 o 
   5   7  25       31.00       70.11     57.63 o 
   6   7  25      528.14      543.26     63.73 o 
   7   7  25      148.95      154.77     62.20 o 
   8   7  25      654.41      669.97     62.37 o 
   9   7  25       17.17       45.85     63.54 o 
  10   7  25        2.16       38.16     63.58 o 
  11   7  25      291.27      282.79     67.55 o 
   0   8  25        1.60       73.21     84.30 o 
   1   8  25      117.35      158.80     61.22 o 
   2   8  25      304.40      226.51     60.52 o 
   3   8  25      634.24      661.65     64.58 o 
   4   8  25      316.94      315.50     60.53 o 
   5   8  25      151.16      185.61     66.11 o 
   6   8  25      478.27      531.18     64.93 o 
   7   8  25       59.35       80.46     62.11 o 
   8   8  25       21.13       28.98     65.58 o 
   9   8  25       20.04       39.83     64.75 o 
   1   9  25      212.20      201.39     60.33 o 
   2   9  25       79.95      102.97     66.85 o 
   3   9  25      233.78      248.52     65.05 o 
   4   9  25      933.20      787.07     66.98 o 
   5   9  25        0.38       28.28     68.98 o 
   6   9  25      672.06      615.09     71.99 o 
   7   9  25       27.18       46.82     82.70 o 
   0   0  26       97.92      156.81    100.80 o 
   1   0  26      859.25      882.15     75.01 o 
   2   0  26      891.20      887.09     75.21 o 
   3   0  26      501.84      543.47     70.42 o 
   4   0  26       88.07      108.91     73.11 o 
   5   0  26     1489.51     1439.33     77.21 o 
   6   0  26     1408.44     1489.42     77.33 o 
   7   0  26       44.21       -1.88     80.52 o 
   8   0  26      109.99      137.93     81.97 o 
   9   0  26      394.82      358.87     77.57 o 
  10   0  26      177.73      217.47     78.36 o 
  11   0  26       85.30       74.60     82.22 o 
  12   0  26     1914.33     2009.41     86.46 o 
  13   0  26      291.18      311.74     85.34 o 
  14   0  26       66.41       78.23     84.04 o 
  15   0  26      443.39      415.85     93.35 o 
   1   1  26       86.06       91.63     51.67 o 
   2   1  26      300.79      329.65     52.73 o 
   3   1  26      240.58      241.69     50.71 o 
   4   1  26      759.02      740.22     53.13 o 
   5   1  26      176.73      214.87     51.36 o 
   6   1  26      362.35      393.77     53.94 o 
   7   1  26      188.84      121.00     55.40 o 
   8   1  26     1359.44     1300.24     57.23 o 
   9   1  26        2.83        3.03     55.17 o 
  10   1  26       58.02       54.70     52.51 o 
  11   1  26       93.21      113.30     57.23 o 
  12   1  26        9.21       54.50     58.54 o 
  13   1  26      186.92      226.05     60.56 o 
  14   1  26      102.18      157.57     61.16 o 
  15   1  26       14.06       16.65     62.35 o 
   0   2  26      146.55      163.31     69.12 o 
   1   2  26     1064.39     1119.58     54.27 o 
   2   2  26      188.41      199.78     52.76 o 
   3   2  26     2547.31     2607.13     56.69 o 
   4   2  26      435.61      477.23     51.14 o 
   5   2  26      838.55      866.91     54.61 o 
   6   2  26        0.51       53.71     51.12 o 
   7   2  26        6.02       47.99     59.63 o 
   8   2  26      351.00      359.48     53.28 o 
   9   2  26        0.25       25.30     53.95 o 
  10   2  26     1442.83     1534.36     57.36 o 
  11   2  26       77.91      119.84     59.08 o 
  12   2  26      453.28      521.31     57.49 o 
  13   2  26        9.57       38.81     59.91 o 
  14   2  26      226.03      177.96     61.08 o 
  15   2  26      708.57      572.92     63.98 o 
   1   3  26     1668.32     1733.02     53.72 o 
   2   3  26       44.76       70.52     52.44 o 
   3   3  26      536.33      532.31     53.91 o 
   4   3  26       22.98       31.64     49.97 o 
   5   3  26       37.57       65.46     50.64 o 
   6   3  26       19.08       37.84     52.51 o 
   7   3  26        6.76      -19.97     55.50 o 
   8   3  26     1486.64     1510.44     57.25 o 
   9   3  26       22.83       -2.34     55.71 o 
  10   3  26       97.32       99.94     59.21 o 
  11   3  26      209.18      227.60     59.97 o 
  12   3  26      221.80      167.43     61.76 o 
  13   3  26     1096.19     1089.66     63.61 o 
  14   3  26      346.33      258.45     62.14 o 
   0   4  26      537.71      400.53     77.64 o 
   1   4  26      163.15      146.66     51.27 o 
   2   4  26        0.83      -13.20     53.91 o 
   3   4  26       19.17       32.67     51.87 o 
   4   4  26      345.96      364.59     55.16 o 
   5   4  26       47.14       73.68     56.09 o 
   6   4  26      311.07      288.06     58.91 o 
   7   4  26      111.05      131.71     55.86 o 
   8   4  26       54.73      108.75     56.44 o 
   9   4  26        3.13        3.65     58.26 o 
  10   4  26       98.13       88.67     62.56 o 
  11   4  26        2.86        9.31     57.55 o 
  12   4  26      325.48      319.36     61.12 o 
  13   4  26      582.38      495.14     63.32 o 
  14   4  26       70.66       89.11     75.54 o 
   1   5  26     1284.71     1302.59     55.07 o 
   2   5  26       46.65       38.31     53.32 o 
   3   5  26      101.61      115.49     54.94 o 
   4   5  26       35.70       98.41     55.09 o 
   5   5  26      304.97      379.17     56.59 o 
   6   5  26      580.63      592.71     58.97 o 
   7   5  26      171.34      199.63     59.47 o 
   8   5  26      805.87      857.40     58.94 o 
   9   5  26       76.78      124.99     59.39 o 
  10   5  26        9.02       53.37     60.56 o 
  11   5  26        0.24        0.44     62.85 o 
  12   5  26       30.36       77.76     64.87 o 
  13   5  26       85.84       76.19     64.86 o 
   0   6  26      184.29      163.44     69.20 o 
   1   6  26       16.12       56.34     55.63 o 
   2   6  26       29.93       44.11     55.87 o 
   3   6  26       79.36       96.78     57.44 o 
   4   6  26       68.24       82.60     58.76 o 
   5   6  26      126.18      193.52     58.60 o 
   6   6  26      102.67      141.80     62.36 o 
   7   6  26      717.65      781.96     59.38 o 
   8   6  26        8.86       50.25     61.78 o 
   9   6  26      397.09      350.52     62.94 o 
  10   6  26       10.94       21.13     61.87 o 
  11   6  26      202.05      163.56     64.38 o 
  12   6  26        0.36      145.52    242.81 o 
   1   7  26      124.56      158.44     57.83 o 
   2   7  26       24.89       56.11     57.25 o 
   3   7  26        2.93       11.33     55.98 o 
   4   7  26      182.93      184.91     61.54 o 
   5   7  26      596.31      614.62     63.43 o 
   6   7  26      120.25      131.25     64.50 o 
   7   7  26      257.73      264.39     64.27 o 
   8   7  26      530.66      471.41     62.49 o 
   9   7  26      164.48      144.46     65.59 o 
  10   7  26      105.42      111.04     65.49 o 
   0   8  26      636.59      676.95     88.43 o 
   1   8  26       48.00       75.32     63.43 o 
   2   8  26      125.12      141.49     65.83 o 
   3   8  26       67.78       90.95     67.85 o 
   4   8  26       17.53       42.61     66.33 o 
   5   8  26      420.71      387.60     68.77 o 
   6   8  26      103.96      142.92     64.30 o 
   7   8  26      658.79      620.91     65.49 o 
   8   8  26       28.56       46.90     70.71 o 
   1   9  26      103.71       92.50     65.97 o 
   2   9  26      446.35      421.59     65.44 o 
   3   9  26       29.65       43.12     67.66 o 
   4   9  26      619.55      529.97     70.39 o 
   1   1  27      141.04      171.65     51.51 o 
   2   1  27      709.69      754.50     52.41 o 
   3   1  27     1246.73     1198.84     54.82 o 
   4   1  27      904.51      890.98     55.11 o 
   5   1  27     1037.50     1127.70     55.34 o 
   6   1  27      653.69      670.56     54.35 o 
   7   1  27     1087.65     1068.10     56.69 o 
   8   1  27        5.09       16.11     57.53 o 
   9   1  27      247.84      245.40     58.42 o 
  10   1  27       60.35      132.22     55.54 o 
  11   1  27     1921.06     1894.74     62.50 o 
  12   1  27       63.89      121.91     61.41 o 
  13   1  27      214.22      189.66     61.78 o 
  14   1  27        0.34       15.69     64.88 o 
   0   2  27       11.34       72.03     75.15 o 
   1   2  27       59.25       93.16     53.19 o 
   2   2  27      186.36      236.47     53.69 o 
   3   2  27      137.32      116.03     52.61 o 
   4   2  27      382.43      353.03     55.72 o 
   5   2  27      175.08      265.26     52.44 o 
   6   2  27       16.89        8.48     54.65 o 
   7   2  27      418.45      536.49     61.80 o 
   8   2  27       66.56      125.17     56.63 o 
   9   2  27      509.70      534.85     58.27 o 
  10   2  27       33.03       71.56     56.23 o 
  11   2  27       11.79       38.70     58.83 o 
  12   2  27      285.76      281.96     59.79 o 
  13   2  27      564.67      495.24     64.30 o 
  14   2  27        6.80        2.37     72.28 o 
   1   3  27       19.46       33.96     52.43 o 
   2   3  27      194.80      217.10     53.90 o 
   3   3  27      369.64      400.51     53.49 o 
   4   3  27        0.76       18.73     53.33 o 
   5   3  27      348.70      439.48     54.42 o 
   6   3  27       16.34       17.57     58.96 o 
   7   3  27        7.43       27.58     57.97 o 
   8   3  27      195.84      196.94     58.76 o 
   9   3  27     1125.49     1184.06     60.94 o 
  10   3  27       87.70      137.48     60.75 o 
  11   3  27      224.93      285.11     58.91 o 
  12   3  27      195.52      216.08     64.05 o 
  13   3  27       73.96      126.31     61.75 o 
   0   4  27     1885.50     1937.65     80.34 o 
   1   4  27       24.42       12.57     55.63 o 
   2   4  27     2516.09     2362.52     57.80 o 
   3   4  27      539.19      448.59     53.84 o 
   4   4  27       91.07      136.06     55.01 o 
   5   4  27       91.06      183.51     57.75 o 
   6   4  27        3.15       46.56     56.44 o 
   7   4  27     1209.76     1305.69     59.72 o 
   8   4  27       21.24       19.71     60.87 o 
   9   4  27      395.51      385.16     60.19 o 
  10   4  27      208.54      228.58     61.21 o 
  11   4  27      307.55      299.02     62.04 o 
  12   4  27       21.09        2.52     60.97 o 
   1   5  27     1064.00     1116.01     57.25 o 
   2   5  27      130.31      123.94     53.68 o 
   3   5  27        0.17       -1.92     57.78 o 
   4   5  27       44.83       90.79     58.16 o 
   5   5  27      370.92      341.79     60.79 o 
   6   5  27       21.62       50.94     58.03 o 
   7   5  27      282.26      271.73     62.66 o 
   8   5  27      725.06      749.77     60.81 o 
   9   5  27       50.38       42.44     59.68 o 
  10   5  27      257.56      273.54     63.09 o 
  11   5  27       18.63       55.04     64.18 o 
   0   6  27       36.56       79.53     81.69 o 
   1   6  27       53.43       72.20     59.61 o 
   2   6  27       18.01       51.06     60.34 o 
   3   6  27      309.58      315.19     58.83 o 
   4   6  27       78.89      120.64     59.04 o 
   5   6  27       67.99       89.25     60.61 o 
   6   6  27      183.51      102.39     63.93 o 
   7   6  27      468.91      481.73     59.57 o 
   8   6  27      107.16      142.03     63.98 o 
   9   6  27      985.11      873.54     66.51 o 
  10   6  27        7.09       -2.75     65.18 o 
   1   7  27     1138.57     1141.23     64.43 o 
   2   7  27       37.17       55.77     59.51 o 
   3   7  27      131.00      135.91     61.57 o 
   4   7  27        0.08       38.23     64.22 o 
   5   7  27       40.32       51.55     60.18 o 
   6   7  27      114.34      161.16     64.37 o 
   7   7  27       23.71      100.17     65.83 o 
   8   7  27      241.47      271.74     63.39 o 
   0   8  27      969.31      840.74     93.95 o 
   1   8  27      193.46      224.71     64.47 o 
   2   8  27       77.05      123.11     67.14 o 
   3   8  27      228.49      235.00     65.46 o 
   4   8  27      286.66      305.23     67.82 o 
   5   8  27       80.77      109.58     68.09 o 
   0   0  28      497.03      484.62    110.96 o 
   1   0  28        6.27       16.25     75.37 o 
   2   0  28      308.40      326.04     72.97 o 
   3   0  28      144.02      179.05     77.08 o 
   4   0  28      152.09      163.42     78.28 o 
   5   0  28      138.60      231.33     79.77 o 
   6   0  28     1235.60     1348.84     81.12 o 
   7   0  28     1244.42     1376.06     88.18 o 
   8   0  28       35.05       48.07     86.62 o 
   9   0  28      428.01      416.91     84.50 o 
  10   0  28      736.78      789.56     84.56 o 
  11   0  28      133.44      165.11     80.51 o 
  12   0  28     2405.79     2242.11     92.50 o 
  13   0  28       33.40       26.29     89.71 o 
   1   1  28        0.57        5.74     54.50 o 
   2   1  28        0.05       44.94     54.27 o 
   3   1  28       51.64       95.36     54.94 o 
   4   1  28       53.67       68.98     56.07 o 
   5   1  28      219.37      230.79     55.58 o 
   6   1  28      283.26      273.41     58.14 o 
   7   1  28      172.24      204.17     59.67 o 
   8   1  28        0.52       -6.60     59.75 o 
   9   1  28      160.86      146.00     61.01 o 
  10   1  28        0.13      -28.51     59.90 o 
  11   1  28      106.14      103.61     61.17 o 
  12   1  28      103.99      141.70     63.36 o 
  13   1  28       88.77      132.59     60.62 o 
   0   2  28       16.61      111.98     72.71 o 
   1   2  28       98.68      105.24     55.20 o 
   2   2  28        0.22       13.21     54.45 o 
   3   2  28        9.29       37.97     56.36 o 
   4   2  28     1394.09     1382.10     55.13 o 
   5   2  28      706.40      680.15     57.04 o 
   6   2  28      716.86      697.55     57.34 o 
   7   2  28      358.12      388.75     65.20 o 
   8   2  28      100.75      158.35     58.50 o 
   9   2  28      139.64      178.39     60.82 o 
  10   2  28      870.90      882.87     61.97 o 
  11   2  28      226.72      259.92     61.16 o 
  12   2  28      441.52      451.20     63.80 o 
   1   3  28        6.95       48.50     55.08 o 
   2   3  28       10.02       12.56     53.96 o 
   3   3  28      420.93      415.76     54.14 o 
   4   3  28      125.69      152.31     53.04 o 
   5   3  28       90.67      144.75     58.07 o 
   6   3  28     1038.26     1084.72     63.30 o 
   7   3  28        1.55       27.60     57.92 o 
   8   3  28     1761.80     1825.25     61.11 o 
   9   3  28       64.35      118.38     57.57 o 
  10   3  28      215.60      249.70     62.83 o 
  11   3  28       68.50      152.21     64.05 o 
  12   3  28      174.89      183.97     64.51 o 
   0   4  28     1505.26     1783.07     84.70 o 
   1   4  28       67.87       11.90     54.14 o 
   2   4  28      870.95      901.97     58.33 o 
   3   4  28      109.89      135.09     55.21 o 
   4   4  28        6.23       62.34     60.01 o 
   5   4  28        7.90       38.71     59.60 o 
   6   4  28      257.84      272.00     58.56 o 
   7   4  28        7.48       37.07     59.47 o 
   8   4  28       37.05       63.74     61.08 o 
   9   4  28      172.16      168.04     57.79 o 
  10   4  28        6.60       41.74     62.03 o 
  11   4  28      141.63       87.69     64.98 o 
   1   5  28        0.16       36.63     56.40 o 
   2   5  28       29.37       47.72     57.19 o 
   3   5  28      621.14      553.58     61.33 o 
   4   5  28        3.18        8.19     59.45 o 
   5   5  28      371.73      404.82     62.21 o 
   6   5  28      632.59      659.46     61.79 o 
   7   5  28       28.16       18.62     65.55 o 
   8   5  28     1207.19     1186.34     64.62 o 
   9   5  28       22.24       85.27     64.21 o 
  10   5  28       11.61       53.29     68.03 o 
   0   6  28     2686.17     2542.12     90.62 o 
   1   6  28       51.65       92.93     61.46 o 
   2   6  28       21.33       92.45     59.16 o 
   3   6  28      401.56      406.72     58.06 o 
   4   6  28        0.12       38.28     60.95 o 
   5   6  28      411.13      325.66     61.05 o 
   6   6  28      237.22      252.31     65.53 o 
   7   6  28        0.37       38.40     63.24 o 
   8   6  28      107.23      191.87     64.36 o 
   1   7  28       79.18      113.70     66.43 o 
   2   7  28      425.53      393.76     63.28 o 
   3   7  28        0.26       67.37     64.13 o 
   4   7  28       26.70       56.43     61.97 o 
   5   7  28        9.61       83.51     64.40 o 
   6   7  28       63.91       83.73     63.92 o 
   0   8  28      869.13      697.82     95.71 o 
   1   8  28       28.34       19.64     78.73 o 
   1   1  29       69.43       73.49     55.83 o 
   2   1  29       28.15       53.98     54.58 o 
   3   1  29      132.74      142.43     56.64 o 
   4   1  29      222.60      215.85     53.63 o 
   5   1  29       79.32      147.73     57.17 o 
   6   1  29      665.23      619.97     58.97 o 
   7   1  29      287.62      310.39     65.00 o 
   8   1  29      357.00      408.66     58.24 o 
   9   1  29      621.73      561.84     61.52 o 
  10   1  29      169.13      216.40     61.92 o 
  11   1  29     1244.48     1037.71     65.01 o 
   0   2  29        1.72       15.89     79.39 o 
   1   2  29       25.06       31.81     52.04 o 
   2   2  29       17.70       79.69     56.92 o 
   3   2  29      445.58      421.50     57.92 o 
   4   2  29      251.67      266.71     56.40 o 
   5   2  29      274.49      299.10     58.29 o 
   6   2  29      126.74      169.72     60.07 o 
   7   2  29      608.76      619.58     65.78 o 
   8   2  29       51.91       54.11     55.20 o 
   9   2  29     1044.81     1000.64     62.40 o 
  10   2  29      241.04      275.45     62.77 o 
  11   2  29       27.10       76.34     62.62 o 
   1   3  29      444.79      491.77     56.54 o 
   2   3  29      913.17      975.14     59.34 o 
   3   3  29       29.25       25.87     58.91 o 
   4   3  29      143.53      151.64     55.77 o 
   5   3  29      391.39      414.91     60.76 o 
   6   3  29      353.01      404.95     62.11 o 
   7   3  29       63.58       29.93     60.91 o 
   8   3  29     1186.08     1119.47     63.22 o 
   9   3  29      391.17      359.35     62.86 o 
  10   3  29       55.66       96.04     62.47 o 
   0   4  29       52.26       48.62     81.64 o 
   1   4  29      468.08      466.04     59.63 o 
   2   4  29     2037.95     2002.23     62.29 o 
   3   4  29       55.53       97.75     57.34 o 
   4   4  29     1401.59     1351.39     61.77 o 
   5   4  29      885.07      973.54     60.41 o 
   6   4  29      357.82      381.86     61.39 o 
   7   4  29      874.01      781.25     61.83 o 
   8   4  29        2.93       41.03     60.14 o 
   9   4  29      190.19      178.15     60.92 o 
   1   5  29        4.15       30.27     57.68 o 
   2   5  29       14.89       11.15     59.51 o 
   3   5  29      204.87      241.52     59.70 o 
   4   5  29       64.89       94.00     57.47 o 
   5   5  29      410.80      373.95     63.25 o 
   6   5  29        3.79       35.91     61.79 o 
   7   5  29      934.39      807.49     65.75 o 
   8   5  29        5.42       69.41     65.52 o 
   0   6  29      735.01      739.31     88.44 o 
   1   6  29        0.28       87.61     63.87 o 
   2   6  29       37.24       64.25     64.25 o 
   3   6  29       76.75       77.82     58.20 o 
   4   6  29      272.93      275.67     64.05 o 
   5   6  29      141.67      164.73     65.09 o 
   6   6  29      108.76      112.84     66.60 o 
   1   7  29      733.71      595.36     69.53 o 
   2   7  29      157.98      121.57     63.70 o 
   3   7  29      319.47      332.94    156.42 o 
   0   0  30      385.75      535.37    115.75 o 
   1   0  30       82.90      107.21     81.45 o 
   2   0  30     1070.95     1090.96     84.06 o 
   3   0  30      509.46      455.39     83.00 o 
   4   0  30      258.41      314.23     83.08 o 
   5   0  30        6.80       18.22     83.36 o 
   6   0  30       68.38       23.47     84.04 o 
   7   0  30     1356.10     1248.33     91.81 o 
   8   0  30      620.66      573.32     94.31 o 
   9   0  30      740.05      709.25     89.18 o 
  10   0  30     1429.20     1167.61     96.23 o 
   1   1  30       70.69      130.38     58.01 o 
   2   1  30      155.66      152.98     58.13 o 
   3   1  30       29.01       42.22     58.63 o 
   4   1  30        0.70       21.96     59.20 o 
   5   1  30        0.01       58.72     59.49 o 
   6   1  30      122.46      113.48     59.48 o 
   7   1  30       12.36       -6.20     67.15 o 
   8   1  30        0.11       -1.71     61.35 o 
   9   1  30       29.75       54.00     64.31 o 
  10   1  30       15.93       44.93     62.21 o 
   0   2  30      350.05      376.06     83.13 o 
   1   2  30      293.93      280.38     58.94 o 
   2   2  30       58.28       75.90     58.89 o 
   3   2  30     1764.25     1772.83     59.83 o 
   4   2  30       63.22      101.33     59.59 o 
   5   2  30       21.38       77.96     60.28 o 
   6   2  30      124.36      121.65     63.47 o 
   7   2  30      317.74      304.51     68.03 o 
   8   2  30       26.85       68.81     62.44 o 
   9   2  30      145.21      198.58     65.23 o 
   1   3  30       47.93       65.83     58.22 o 
   2   3  30      416.30      461.46     58.03 o 
   3   3  30      385.54      381.58     59.92 o 
   4   3  30      632.50      625.80     61.75 o 
   5   3  30      451.66      478.91     63.25 o 
   6   3  30      448.53      409.53     64.07 o 
   7   3  30       41.03       89.15     61.33 o 
   8   3  30      519.31      404.36     61.25 o 
   9   3  30       37.26       69.39     66.33 o 
   0   4  30       35.46       63.54     78.25 o 
   1   4  30       38.96      123.31     59.78 o 
   2   4  30       24.48       54.88     60.59 o 
   3   4  30      375.11      398.50     59.02 o 
   4   4  30        0.08       49.94     62.89 o 
   5   4  30       38.93      107.60     62.21 o 
   6   4  30       17.45       71.71     64.58 o 
   7   4  30      177.72      135.10     63.61 o 
   8   4  30        0.85      104.25    146.47 o 
   1   5  30        6.17       32.76     61.38 o 
   2   5  30       93.44       89.51     65.00 o 
   3   5  30     1003.78      983.46     65.09 o 
   4   5  30       63.60      129.69     61.56 o 
   5   5  30      732.94      635.04     65.48 o 
   6   5  30      175.34      179.07     64.09 o 
   0   6  30     1090.19      823.98     89.69 o 
   1   6  30       18.68       27.93     65.79 o 
   2   6  30      169.49      185.45     63.67 o 
   3   6  30      359.70      212.59    101.06 o 
   1   1  31      954.22      948.49     62.23 o 
   2   1  31      475.04      511.57     59.06 o 
   3   1  31      353.96      401.35     60.38 o 
   4   1  31      685.26      708.91     61.47 o 
   5   1  31      218.75      254.77     61.85 o 
   6   1  31      156.12      172.25     63.00 o 
   7   1  31      244.87      230.93     70.10 o 
   8   1  31      364.25      283.12     66.35 o 
   0   2  31      232.54      251.78     85.53 o 
   1   2  31       90.83       87.06     60.18 o 
   2   2  31       71.20      131.34     60.39 o 
   3   2  31      216.85      284.75     61.29 o 
   4   2  31       15.22        2.90     59.94 o 
   5   2  31      178.15      224.91     63.49 o 
   6   2  31        0.09       -9.81     64.07 o 
   7   2  31       34.41       26.52     63.48 o 
   1   3  31      163.63      177.30     62.39 o 
   2   3  31      746.66      705.40     63.16 o 
   3   3  31      269.98      260.86     58.54 o 
   4   3  31      445.60      443.26     61.69 o 
   5   3  31       25.66       52.69     64.28 o 
   6   3  31      149.84      165.97     61.57 o 
   0   4  31     1004.36      853.69     85.12 o 
   1   4  31     1191.29      932.98     63.65 o 
   2   4  31      156.31      160.51     63.01 o 
   3   4  31      328.13      350.65     59.47 o 
   4   4  31      278.90      241.65     67.36 o 
   5   4  31      687.69      522.96     66.84 o 
   1   5  31      126.16      179.13     64.52 o 
   2   5  31       96.03       42.19    243.91 o 
   0   0  32     2528.63     2246.99    133.13 o 
   1   0  32       27.57       85.81     87.95 o 
   2   0  32     1216.59     1074.02     90.62 o 
   3   0  32      880.89      829.42     86.10 o 
   4   0  32       20.43       46.90     89.24 o 
   5   0  32       54.71       67.82     90.53 o 
   1   1  32      104.33      124.35     62.13 o 
   2   1  32       22.60       85.75     60.93 o 
   3   1  32       15.21       26.12     61.21 o 
   4   1  32       23.71       55.74     63.52 o 
   5   1  32        1.03       44.10     64.75 o 
   0   2  32      637.52      644.98     90.11 o 
   1   2  32       13.89       65.67     62.69 o 
   2   2  32       21.71       69.71     61.26 o 
   3   2  32      342.06      352.69     63.63 o 
   4   2  32      425.41      400.41     64.78 o 
   5   2  32        0.97       83.55    256.69 o 
   1   3  32      104.26      153.06     63.80 o 
   2   3  32      493.05      472.70     65.39 o 
   3   3  32        7.39       81.24    103.70 o 
                                                 
